# Supplementary material for: No evidence of SARS-CoV-2 in hospitalized patients with severe acute respiratory syndrome in five Italian hospitals from 1st November 2019 to 29th February 2020
Source: PLoS One. 2021 Dec 7;16(12):e0260947. doi: 10.1371/journal.pone.0260947 (PMC8653811; doi:10.1371/journal.pone.0260947)
Supplement: S1 File — (XLSX) [file pone.0260947.s001.xlsx]

## Sheet: Sheet1
sex	age (year)	agemonths	fever	headache	myalgia	malaise	cough	diffbreath	sorethroat	labvirus1	labsubtype1	seasvaccany	chronic
1	2		1	0	0	0	1	0	0	1	1	0	0
1	33		1	0	0	0	0	0	1	0	0	0	0
1	62		1	0	0	0	0	1	0	0	0	0	1
0	15		0	0	0	1	0	0	1	0	0	0	0
0	1		0	0	0	1	0	0	1	0	0	0	0
1	1		1	0	0	0	0	0	1	0	0	0	0
1	1		1	0	0	0	1	0	0	0	0	0	0
0	78		1	0	0	1	0	0	1	0	0	0	0
0	85		1	0	0	1	0	1	0	0	0	0	1
1	2		1	0	0	0	0	0	1	0	0	0	0
0	42		0	0	0	1	0	1	0	0	0	0	0
1	70		1	0	0	0	1	1	0	0	0	0	1
1	58		1	0	0	1	1	0	0	0	0	0	1
1	1		1	0	0	0	1	0	0	0	0	0	0
1	77		1	0	0	1	0	0	1	0	0	0	0
1	11		1	0	0	0	0	0	1	0	0	0	0
1	0		1	0	0	0	0	0	1	0	0	0	1
1	58		0	0	0	1	1	0	0	0	0	1	1
1	67		1	0	0	0	1	0	0	0	0	0	0
0	71		1	0	0	1	1	0	1	0	0	0	0
1	79		1	0	0	0	0	0	1	0	0	0	0
1	67		0	1	1	1	1	1	1	1	0	0	1
0	60		1	0	0	0	1	0	1	0	0	0	0
1	19		1	0	1	0	0	1	1	0	0	0	0
1	3		0	0	0	1	0	0	1	0	0	0	0
1	1		1	0	0	0	0	0	1	0	0	0	0
1	2		1	0	0	0	1	0	1	0	0	0	0
0	1		1	0	0	0	1	0	0	0	0	0	0
1	0		1	0	0	0	1	0	0	0	0	0	0
0	0		1	0	0	0	1	0	1	0	0	0	0
0	75		1	0	0	1	1	1	0	0	0	1	1
1	0		1	0	0	0	1	1	0	0	0	0	0
1	2		0	0	0	1	1	0	0	0	0	0	0
1	2		1	0	0	0	1	0	0	0	0	0	1
1	2		0	1	0	0	0	0	1	0	0	0	0
1	2		1	0	0	0	0	0	1	0	0	0	0
1	10		0	1	1	1	1	1	1	0	0	0	1
1	5		1	0	0	0	1	0	0	0	0	0	0
1	50		1	0	0	0	0	1	0	0	0	0	0
0	56		0	0	0	1	1	0	0	0	0	0	0
1	43		1	0	0	1	0	0	1	0	0	0	0
1	1		1	0	0	0	1	0	0	0	0	0	0
0	3		0	0	0	1	1	0	0	0	0	0	0
0	2		1	0	0	0	1	0	0	0	0	0	0
0	3		1	0	0	0	0	0	1	0	0	0	0
0	67		1	0	0	0	1	1	0	0	0	1	1
1	9		1	0	0	1	0	0	1	1	1	0	0
0	80		0	0	1	1	1	1	0	0	0	0	1
1	68		0	1	0	1	1	1	0	0	0	0	1
1	94		0	0	0	1	1	0	0	0	0	1	1
1	74		0	0	0	1	1	0	1	0	0	0	1
1	79		1	0	0	1	1	1	0	0	0	1	1
0	2		0	0	0	1	1	0	0	0	0	0	0
1	6		1	0	0	0	0	0	1	0	0	0	0
1	1		1	0	0	0	1	0	0	0	0	0	0
1	6		1	0	0	0	0	0	1	0	0	0	0
1	1		1	0	0	1	1	0	0	0	0	0	1
0	1		1	0	0	0	1	0	0	0	0	0	0
0	7		1	0	0	0	0	0	1	0	0	0	0
1	74		0	1	1	1	0	0	1	0	0	1	1
0	6		0	0	0	1	1	0	0	0	0	0	0
0	11		1	0	0	0	1	0	0	0	0	0	0
1	68		1	0	0	1	0	1	0	0	0	0	0
0	77		1	0	0	1	0	1	0	0	0	0	1
1	6		1	0	0	0	1	0	0	0	0	0	0
1	13		0	0	0	1	0	0	1	0	0	0	0
0	83		1	0	0	1	0	1	0	0	0	0	0
0	15		1	0	0	1	0	1	0	0	0	0	0
0	3		0	0	0	1	0	0	1	0	0	0	0
1	1		1	0	0	0	1	0	0	0	0	0	0
1	5		1	0	0	0	1	0	0	0	0	0	0
1	77		1	0	0	1	0	0	1	0	0	0	1
0	4		1	0	0	0	0	0	1	0	0	0	0
1	7		1	0	0	0	0	0	1	0	0	0	0
1	55		1	0	0	1	0	0	1	0	0	0	1
0	4		1	0	0	0	0	0	1	0	0	0	0
1	14		0	0	0	1	1	0	0	0	0	0	0
0	47		0	0	0	1	0	1	0	0	0	0	1
1	54		0	0	0	1	1	0	0	0	0	0	0
1	41		1	0	1	0	1	0	0	0	0	0	0
0	11		0	0	0	1	1	0	0	0	0	0	0
1	47		1	0	0	0	1	0	0	0	0	1	0
1	93		1	0	0	0	1	0	0	0	0	1	1
1	68		1	0	0	1	0	1	0	0	0	0	1
1	85		0	1	0	1	0	1	0	0	0	1	1
0	87		1	0	1	1	1	1	1	0	0	1	1
1	73		0	0	1	1	0	1	0	0	0	0	1
1	93		0	0	1	1	1	1	0	0	0	1	1
1	84		1	0	0	1	1	1	1	0	0	1	1
0	73		1	0	0	1	0	0	1	0	0	0	1
1	1		1	0	0	0	1	0	0	0	0	0	0
0	3		1	0	0	0	1	0	0	0	0	0	0
1	67		1	0	0	0	1	0	0	0	0	0	1
1	81		0	0	1	0	1	0	0	0	0	0	1
1	3		1	0	0	0	0	1	0	0	0	1	0
0	93		1	0	0	0	1	0	0	0	0	1	1
0	9		1	0	0	0	1	1	0	0	0	0	1
0	68		1	0	0	0	0	1	0	0	0	0	1
1	67		1	0	1	1	0	1	0	0	0	0	1
0	1		1	0	0	0	1	1	1	0	0	0	0
0	61		1	1	0	1	1	1	0	0	0	0	1
1	77		1	0	0	1	1	1	0	0	0	0	1
1	88		1	0	1	1	0	1	0	0	0	1	1
1	82		1	0	1	1	1	0	0	0	0	1	1
1	63		1	0	1	1	1	0	0	0	0	0	1
0	74		1	0	0	0	1	0	0	0	0	0	1
1	88		0	0	1	0	0	1	0	0	0	0	1
1	67		1	0	0	1	1	1	1	0	0	1	1
1	69		1	0	0	1	1	1	0	0	0	0	1
0	8		1	0	0	0	1	0	0	0	0	0	0
0	85		0	0	1	1	0	0	1	0	0	1	1
1	1		1	0	0	0	1	0	0	1	1	0	0
1	0		1	0	0	0	1	0	0	0	0	0	0
1	43		1	0	0	1	0	1	0	0	0	0	0
1	3		1	0	0	0	1	0	0	0	0	0	0
0	9		1	0	0	0	1	0	0	0	0	0	0
0	9		1	0	0	0	1	0	0	0	0	0	0
1	28		1	0	0	1	1	1	0	0	0	0	0
1	78		0	0	0	1	0	1	0	0	0	0	1
1	3		1	0	0	0	1	0	1	0	0	0	0
1	1		1	0	0	0	1	0	0	0	0	0	0
1	52		1	0	0	0	1	0	0	0	0	0	0
0	62		1	0	1	1	1	0	1	0	0	0	1
1	27		1	0	0	0	1	1	0	0	0	0	0
1	40		1	1	0	1	0	1	0	0	0	0	1
1	83		1	0	1	1	1	1	0	0	0	0	1
1	71		0	0	1	1	0	1	0	0	0	0	1
1	78		1	0	0	0	1	0	0	0	0	1	1
0	74		0	0	0	1	0	0	1	0	0	0	0
0	77		1	0	0	0	1	1	1	0	0	0	1
1	6		0	0	0	1	1	0	1	0	0	0	0
0	16		1	1	0	1	1	0	1	0	0	1	0
1	78		0	1	1	1	0	1	0	0	0	1	1
0	84		0	0	1	1	1	1	0	0	0	1	1
1	85		1	0	1	1	0	1	1	0	0	1	1
0	78		1	1	0	1	1	1	1	0	0	1	1
1	9		1	0	0	0	1	0	0	0	0	0	0
1	75		1	1	1	1	1	1	0	0	0	1	1
1	82		1	0	0	1	1	1	0	0	0	0	1
1	82		1	1	0	1	0	0	1	0	0	1	1
0	0		1	0	0	0	1	0	0	0	0	0	0
0	2		1	0	0	1	1	0	0	0	0	0	0
1	68		1	0	0	0	1	0	0	0	0	0	0
1	85		0	1	0	1	1	1	0	0	0	1	1
1	66		1	0	1	1	1	1	0	0	0	1	1
0	80		1	0	1	1	1	0	1	0	0	0	1
1	85		0	0	1	1	1	1	1	0	0	1	1
1	2		1	0	0	0	1	0	0	0	0	0	0
0	83		1	0	0	0	0	1	0	0	0	1	1
0	8		1	0	0	0	0	0	1	0	0	0	0
1	86		1	0	0	0	1	0	0	0	0	0	1
1	73		0	0	0	1	0	1	0	0	0	0	1
0	67		1	1	1	1	0	1	0	0	0	0	1
1	68		1	0	1	1	1	1	1	0	0	1	1
0	1		1	0	0	1	1	0	0	0	0	0	0
1	58		0	0	0	1	1	0	0	0	0	0	0
0	1		1	1	0	0	0	0	1	0	0	1	0
0	10		1	0	0	0	1	0	0	0	0	0	0
1	23		1	1	1	1	0	1	0	0	0	0	0
1	62		1	1	0	0	1	0	1	0	0	0	1
1	90		0	1	1	1	1	0	0	0	0	0	1
0	1		1	0	0	1	1	0	0	0	0	0	0
0	2		1	0	0	1	0	1	0	0	0	0	1
0	73		1	0	0	0	1	0	0	0	0	0	0
1	0		1	0	0	1	1	1	0	0	0	0	0
0	1		1	0	0	1	1	1	1	0	0	0	0
0	1		1	0	0	0	1	1	1	0	0	0	0
1	52		1	1	1	1	1	0	1	0	0	0	0
1	74		1	0	0	0	0	0	1	0	0	0	0
0	57		1	0	0	1	1	0	0	0	0	0	0
0	68		1	0	0	0	1	0	0	0	0	1	1
0	56		1	0	0	1	1	0	0	0	0	1	1
0	38		1	0	0	0	1	0	0	0	0	0	0
1	11		1	0	0	0	1	0	0	0	0	0	0
1	76		1	0	1	1	0	0	1	0	0	1	0
1	18		1	0	1	0	0	1	0	0	0	0	1
0	99		0	0	1	0	0	1	0	0	0	0	1
0	3		1	0	0	0	0	0	1	0	0	0	1
1	84		1	0	0	1	1	0	0	0	0	0	1
0	76		1	1	0	1	0	1	0	0	0	0	1
0	20		1	0	0	0	0	1	0	0	0	0	0
0	67		1	0	0	0	0	0	1	0	0	0	0
0	32		1	1	0	1	0	0	1	0	0	0	0
1	64		1	0	0	0	1	1	0	0	0	0	1
0	76		1	0	1	1	1	0	0	0	0	1	1
1	90		0	1	1	1	1	0	0	0	0	0	1
0	5		1	1	0	1	0	0	1	0	0	0	0
1	1		1	0	0	1	1	0	0	0	0	0	0
0	83		1	1	0	1	1	0	0	0	0	0	1
1	47		1	0	0	1	0	1	0	0	0	0	1
0	0		0	0	0	1	1	1	0	0	0	0	0
0	77		0	0	1	0	0	1	0	0	0	1	1
1	57		1	0	0	0	0	0	1	0	0	1	1
0	0		1	0	0	0	1	0	0	0	0	0	0
1	8		1	0	0	0	0	0	1	0	0	0	1
0	1		1	0	0	0	1	0	0	0	0	0	0
0	15		1	0	0	0	1	0	0	0	0	0	0
0	89		1	0	0	0	1	0	1	0	0	1	1
0	15		1	0	0	0	0	0	1	0	0	0	0
0	15		1	0	0	0	0	0	1	0	0	0	0
0	1		1	0	0	1	0	0	1	0	0	0	1
1	0		0	0	0	1	0	1	1	0	0	0	1
1	78		1	1	1	1	0	1	0	0	0	1	1
1	85		1	1	1	1	1	1	0	0	0	1	1
0	63		1	1	0	1	1	1	0	0	0	1	1
1	58		1	0	0	1	0	1	0	0	0	0	1
1	72		0	0	0	1	1	0	0	0	0	0	1
1	82		0	0	0	1	1	1	0	0	0	1	1
1	57		1	0	0	0	1	0	0	0	0	0	1
0	14		0	0	0	1	1	0	0	0	0	0	0
1	73		0	0	0	1	1	1	0	0	0	0	1
1	35		1	1	0	0	1	1	0	0	0	0	0
1	74		0	0	0	1	1	1	1	0	0	0	1
0	10		1	0	0	0	1	0	0	0	0	0	0
0	15		1	0	0	0	1	0	0	0	0	0	0
0	2		1	0	0	0	0	0	1	0	0	0	0
1	4		1	0	0	0	1	0	0	0	0	0	0
0	3		1	0	0	0	1	0	0	0	0	0	0
1	2		1	0	0	0	0	0	1	0	0	0	0
1	1		1	0	0	0	0	0	1	0	0	0	0
0	59		0	0	0	1	0	0	1	0	0	0	0
1	8		1	0	0	1	0	0	1	0	0	1	0
0	2		0	0	0	1	1	1	0	0	0	0	0
0	2		1	0	0	0	0	0	1	0	0	0	0
0	81		1	1	1	1	1	1	1	0	0	1	1
0	8		0	0	0	1	0	0	1	0	0	0	0
1	76		1	0	0	1	1	0	0	0	0	1	1
1	3		1	0	0	0	0	0	1	0	0	0	0
1	1		1	0	0	0	1	0	0	0	0	0	0
1	96		1	0	1	0	1	0	0	0	0	0	1
1	0		1	0	0	1	1	1	1	0	0	1	0
0	0		0	0	0	1	0	0	1	0	0	0	0
1	8		1	0	0	0	1	0	0	0	0	0	0
0	92		0	0	1	0	1	1	1	0	0	1	1
1	76		0	0	0	1	1	1	1	0	0	0	1
1	67		0	0	0	1	1	1	0	0	0	1	1
1	81		1	0	1	1	1	1	0	0	0	1	1
1	78		0	0	1	1	1	1	0	0	0	0	1
1	18		1	0	0	0	0	0	1	0	0	0	0
1	85		0	0	0	1	0	0	1	0	0	0	1
1	71		1	0	0	0	0	1	0	0	0	0	0
1	73		1	0	0	0	1	0	0	0	0	0	0
1	12		0	0	0	1	0	0	1	0	0	0	0
1	3		1	0	0	0	0	0	1	0	0	0	0
1	66		1	0	0	0	0	1	0	0	0	1	1
1	68		0	0	0	1	1	1	1	0	0	1	1
0	1		1	0	0	0	0	0	1	0	0	0	0
1	0		1	0	0	0	1	0	0	0	0	0	0
1	1		1	0	0	0	1	0	0	0	0	0	0
1	48		1	0	1	1	1	1	1	0	0	0	1
1	2		1	0	0	0	1	0	0	0	0	0	0
1	4		1	0	0	0	1	0	0	0	0	0	0
1	2		1	0	0	0	1	0	0	1	1	1	0
1	2		1	0	0	0	1	0	0	0	0	0	0
1	62		1	0	0	1	1	1	0	0	0	0	1
0	59		0	0	0	1	1	1	1	0	0	1	1
1	72		1	0	0	0	1	1	1	0	0	1	1
1	66		1	0	0	0	1	0	0	0	0	0	1
1	85		1	0	1	1	1	1	0	0	0	0	1
0	91		0	1	1	1	1	1	0	0	0	0	1
1	85		0	0	1	1	1	1	0	0	0	1	1
0	83		0	0	1	1	1	1	0	0	0	0	1
0	36		0	1	0	0	0	1	0	0	0	0	1
1	75		1	1	0	0	0	1	0	0	0	1	1
0	91		0	0	1	1	1	1	0	0	0	1	1
0	88		1	0	0	1	1	0	1	0	0	1	1
1	85		1	0	0	1	0	1	0	0	0	1	1
0	84		0	0	1	1	0	1	0	0	0	1	1
0	68		1	0	0	0	0	1	0	0	0	0	1
1	2		1	0	0	0	0	0	1	0	0	0	0
0	9		0	0	0	1	1	0	0	0	0	0	0
0	1		0	0	0	1	0	0	1	0	0	0	0
1	73		0	0	1	1	0	1	0	0	0	1	1
0	0		1	0	0	0	1	1	0	0	0	0	0
1	2		1	1	0	1	1	1	1	0	0	0	0
0	3		1	1	0	0	1	1	0	0	0	0	1
1	72		0	0	0	1	1	0	0	0	0	1	1
1	4		1	0	0	0	1	0	0	0	0	0	0
0	4		1	0	0	0	0	0	1	0	0	0	0
1	85		1	0	0	0	0	1	0	0	0	1	1
1	2		0	0	0	1	0	0	1	0	0	0	0
0	76		0	0	0	1	0	1	0	0	0	0	1
0	3		1	0	0	1	0	0	1	0	0	0	0
0	1		1	0	0	1	0	1	0	0	0	0	0
1	0		1	0	0	1	1	0	0	0	0	0	0
1	73		1	0	0	1	0	1	1	0	0	0	1
0	4		1	0	0	0	0	0	1	0	0	0	0
0	3		1	0	0	0	0	0	1	0	0	0	0
1	3		0	0	0	1	0	0	1	0	0	0	0
1	77		0	0	0	1	0	0	1	0	0	0	0
0	71		0	0	1	1	1	0	0	0	0	0	1
1	3		1	0	0	0	0	0	1	0	0	0	0
0	94		1	0	1	1	0	0	1	0	0	1	1
1	3		1	0	0	0	1	0	0	0	0	0	0
1	0		1	0	0	0	1	0	0	0	0	0	0
1	69		0	0	0	1	1	1	1	0	0	1	1
0	80		1	0	0	1	0	1	1	0	0	0	0
0	57		1	0	0	0	1	1	1	0	0	1	1
1	47		1	0	0	1	1	1	0	0	0	1	0
1	75		1	0	0	0	1	1	0	0	0	1	1
0	72		0	0	1	1	1	1	0	0	0	1	1
0	52		1	0	0	0	1	0	0	0	0	0	1
1	82		1	0	0	0	1	0	0	0	0	0	1
0	68		1	0	0	0	0	0	1	0	0	0	0
1	2		1	0	0	0	1	0	0	0	0	0	0
0	1		0	0	0	1	0	0	1	0	0	0	0
1	80		1	0	0	1	1	1	0	0	0	1	1
1	90		1	0	0	0	1	0	0	0	0	1	1
1	48		1	0	0	0	1	0	0	0	0	0	0
0	77		1	0	1	1	0	1	1	0	0	0	1
0	81		1	0	0	0	1	0	0	0	0	0	1
1	2		1	0	0	0	1	0	0	0	0	0	0
1	75		1	0	0	0	1	0	0	0	0	0	0
0	74		1	0	1	1	1	1	0	0	0	1	1
1	76		1	0	0	1	1	1	0	0	0	0	1
1	27		1	1	0	1	1	1	0	0	0	0	0
1	87		0	0	0	1	1	1	0	0	0	0	1
0	78		1	0	0	0	1	0	0	0	0	0	0
1	0		1	0	0	0	1	1	0	1	1	0	0
1	10		0	0	0	1	0	0	1	0	0	0	0
0	13		0	0	0	1	0	0	1	0	0	0	0
1	0		1	0	0	0	0	1	1	0	0	0	0
0	15		1	0	0	0	1	0	0	0	0	0	0
1	14		1	0	0	0	0	0	1	0	0	0	0
0	69		0	1	1	0	1	1	1	0	0	1	1
0	91		0	0	1	1	0	1	1	0	0	1	1
0	79		0	1	1	0	1	1	1	0	0	1	1
0	93		1	0	1	1	1	1	1	0	0	1	1
1	79		1	0	0	0	0	1	0	0	0	0	1
0	90		1	0	0	0	0	1	0	0	0	0	1
0	81		1	0	0	0	0	1	0	0	0	0	1
1	2		1	0	0	0	0	0	1	0	0	0	0
1	12		1	0	0	0	0	0	1	0	0	0	0
0	2		1	0	0	0	1	0	0	0	0	0	1
0	81		1	0	0	0	1	0	0	0	0	0	0
1	75		0	1	0	1	0	0	1	0	0	0	0
0	85		1	1	0	1	1	0	0	0	0	1	1
0	61		1	0	0	1	0	0	1	0	0	0	1
0	11		1	0	0	0	1	0	0	0	0	0	1
1	0		0	0	0	1	1	0	0	0	0	0	1
1	4		1	0	0	0	1	0	0	0	0	0	0
1	4		1	0	0	0	1	0	0	0	0	0	0
1	65		1	0	0	0	1	1	0	0	0	1	1
1	70		0	0	1	0	0	1	0	0	0	0	0
1	80		1	0	0	0	1	0	0	0	0	0	0
1	61		1	0	0	0	1	0	0	0	0	0	0
0	45		1	0	0	1	1	1	0	0	0	0	0
0	1		1	0	0	1	1	0	0	0	0	0	0
0	3		1	0	0	1	1	1	0	0	0	0	1
1	90		0	0	0	1	1	1	1	0	0	0	1
0	8		1	0	0	1	0	0	1	1	2	9999	1
0	2		1	0	0	1	0	1	0	0	0	0	0
0	1		1	0	0	1	1	0	0	0	0	1	1
1	1		1	0	0	0	1	1	0	0	0	0	0
1	69		1	0	0	1	0	0	1	0	0	1	1
0	1		0	0	0	1	1	0	0	0	0	0	0
1	1		1	0	0	0	1	1	0	0	0	0	0
0	18		1	0	0	0	1	0	0	0	0	0	0
0	2		0	0	0	1	1	1	0	0	0	0	0
1	6		1	0	0	0	0	0	1	0	0	0	0
1	90		0	0	1	0	1	1	1	0	0	0	1
0	79		0	1	1	1	1	1	0	0	0	1	1
1	11		1	0	0	1	1	0	0	0	0	0	0
0	3		1	0	0	0	1	0	0	0	0	0	0
1	11		1	0	0	1	0	0	1	0	0	0	1
0	87		1	0	0	0	1	0	1	0	0	0	1
1	43		0	0	0	1	1	0	0	0	0	0	1
0	47		0	0	0	1	1	0	0	0	0	0	1
1	75		1	1	1	1	1	1	1	0	0	1	1
1	24		1	0	0	0	0	0	1	0	0	0	0
1	1		1	0	0	0	1	0	0	0	0	0	0
1	2		1	0	0	0	0	0	1	0	0	0	0
0	39		1	0	0	0	0	0	1	0	0	0	0
1	2		0	0	0	1	1	0	0	0	0	0	0
0	1		1	0	0	0	0	0	1	0	0	0	0
0	0		1	0	0	0	1	0	0	0	0	0	0
1	5		1	0	0	0	0	0	1	0	0	0	0
1	0		1	0	0	1	1	1	0	0	0	0	0
0	71		1	0	0	1	1	0	0	0	0	1	1
1	60		1	0	1	0	1	0	1	1	1	0	1
0	87		1	1	1	1	0	1	0	0	0	0	1
1	15		1	1	1	1	1	1	1	2	4	0	0
1	0		0	0	0	1	1	0	0	0	0	0	0
0	11		0	0	0	1	1	0	0	0	0	0	0
1	0		1	0	0	1	0	1	0	0	0	0	0
0	83		1	0	0	0	1	0	0	0	0	0	1
0	9		1	0	0	1	1	0	0	1	2	0	1
0	1		1	0	0	1	1	0	0	0	0	0	0
1	39		1	1	1	1	1	1	1	1	0	0	0
1	70		1	0	0	0	0	0	1	0	0	0	0
0	12		1	0	0	0	1	0	0	0	0	0	0
0	66		1	0	0	1	0	1	0	0	0	0	1
1	12		1	0	0	0	0	1	1	0	0	1	1
1	70		0	0	0	1	0	1	0	0	0	1	1
0	33		1	0	1	1	1	0	0	0	0	0	0
1	82		0	1	1	1	1	1	1	0	0	1	1
1	63		1	0	0	1	1	1	0	0	0	0	0
1	62		1	1	0	1	0	0	1	0	0	0	1
1	81		1	0	1	0	0	1	0	0	0	1	1
0	87		1	0	0	1	1	1	0	0	0	0	1
1	2		1	0	0	1	0	1	0	0	0	0	0
1	0		1	0	0	1	0	0	1	0	0	0	1
0	62		0	1	0	1	0	0	1	0	0	0	0
1	65		1	0	0	0	1	0	0	0	0	1	0
0	0		1	0	0	0	1	0	1	0	0	0	0
1	3		1	0	0	1	0	0	1	0	0	0	0
1	1		1	0	0	0	0	0	1	0	0	0	0
1	2		0	0	0	1	0	0	1	0	0	0	0
1	1		1	0	0	0	0	0	1	0	0	0	0
0	61		0	0	0	1	0	0	1	0	0	1	1
1	3		1	0	0	1	0	0	1	1	1	0	1
1	79		0	0	1	0	1	1	0	0	0	0	1
1	82		0	0	0	1	0	1	0	0	0	0	1
1	1		1	0	0	0	1	0	0	0	0	0	0
0	84		0	0	0	1	1	1	0	0	0	1	1
0	61		1	0	1	1	1	1	0	0	0	0	0
1	74		1	0	0	1	0	0	1	0	0	0	0
1	77		1	0	0	1	0	1	0	0	0	0	0
1	70		1	0	0	0	0	0	1	0	0	0	0
0	12		0	0	0	1	0	0	1	0	0	0	0
1	75		1	0	1	1	0	0	1	1	2	0	1
1	1		1	0	0	1	1	1	0	0	0	0	0
1	4		1	0	0	1	1	0	0	2	4	0	0
1	0		1	0	0	1	1	0	0	0	0	0	0
1	1		0	0	0	1	1	1	0	0	0	1	0
0	3		1	0	0	0	0	1	0	0	0	0	0
0	84		0	0	0	1	1	0	0	0	0	0	1
0	84		1	0	0	0	1	0	1	0	0	0	1
1	4		1	0	0	0	0	0	1	0	0	0	0
1	2		1	0	0	1	0	1	0	0	0	0	0
0	76		1	1	1	1	1	1	0	0	0	0	1
1	75		1	0	0	0	0	1	0	0	0	0	1
1	46		1	1	1	1	1	0	1	0	0	0	1
1	20		1	0	0	0	1	0	0	1	2	0	0
1	84		0	0	0	1	0	1	0	0	0	1	1
0	4		1	0	0	0	0	1	0	0	0	0	1
0	0		1	0	0	0	1	0	0	0	0	0	1
1	9		1	0	0	0	0	0	1	0	0	0	0
0	14		0	0	0	1	0	0	1	0	0	0	0
0	1		0	0	0	1	1	1	0	0	0	0	0
1	67		0	0	0	1	0	1	0	0	0	0	0
1	3		1	0	0	1	0	0	1	2	4	0	0
1	12		1	0	0	0	1	0	0	0	0	0	0
1	89		1	0	0	0	0	0	1	0	0	0	1
1	4		1	0	0	1	0	1	0	1	2	1	0
0	0		1	0	0	1	0	0	1	0	0	0	0
0	5		1	0	1	1	0	0	1	2	9999	0	0
1	28		0	0	0	1	1	0	0	0	0	0	1
0	1		1	0	0	1	1	0	1	0	0	0	0
0	71		1	0	0	1	0	0	1	0	0	1	1
0	68		1	0	0	0	1	0	0	0	0	0	0
0	79		1	0	0	0	1	0	1	0	0	0	1
1	5		1	0	0	0	1	0	0	0	0	0	0
1	73		1	0	0	0	0	0	1	0	0	0	0
1	51		1	0	0	1	0	1	0	0	0	0	0
0	0		1	0	0	0	1	0	0	0	0	0	0
1	4		1	0	0	0	0	0	1	0	0	0	0
0	69		1	0	0	0	0	0	1	0	0	0	1
0	63		1	1	1	1	1	1	0	0	0	0	1
1	67		1	1	0	0	1	0	1	1	1	0	1
1	69		1	0	0	0	1	0	1	0	0	0	1
1	86		1	1	1	1	1	1	0	0	0	0	1
0	68		0	0	1	1	1	1	1	0	0	1	1
0	71		1	0	0	1	1	0	0	0	0	9999	1
1	82		1	0	0	0	0	1	0	0	0	1	1
1	63		0	0	1	1	1	0	0	0	0	0	1
1	61		1	0	0	0	0	1	0	0	0	1	1
0	41		1	0	1	1	0	1	1	0	0	0	1
1	82		1	0	0	1	1	0	1	1	2	1	1
1	78		1	0	0	1	1	1	0	0	0	1	1
1	60		1	0	0	1	1	0	0	0	0	0	0
0	82		1	0	0	1	1	1	0	0	0	0	1
0	63		0	0	0	1	1	0	0	0	0	0	1
1	80		1	1	1	1	1	0	0	0	0	0	1
1	66		0	0	0	1	1	1	0	0	0	1	1
0	86		0	0	0	1	1	1	1	0	0	1	1
1	84		1	1	0	0	1	1	0	0	0	1	1
0	79		1	0	0	1	0	1	0	0	0	1	1
0	79		1	0	0	1	1	1	0	0	0	1	1
1	70		1	0	0	1	1	1	0	0	0	1	1
1	71		1	0	1	1	1	1	0	0	0	1	1
1	71		1	0	1	1	1	0	0	0	0	1	1
1	78		0	0	0	1	1	1	0	0	0	0	1
0	80		1	1	1	1	1	1	0	0	0	1	1
0	79		1	0	0	1	0	1	0	0	0	1	1
0	1		1	0	0	0	1	0	0	0	0	0	0
0	5		1	0	0	0	1	0	0	0	0	0	0
0	2		0	0	0	1	1	0	0	0	0	0	0
0	46		0	0	0	1	0	0	1	0	0	0	0
0	81		1	1	1	1	1	1	1	0	0	1	1
1	90		1	0	0	1	1	1	1	1	2	0	1
1	1		0	0	0	1	0	1	0	0	0	0	1
1	29		0	0	0	1	0	1	0	0	0	0	1
1	80		1	0	0	0	0	0	1	0	0	0	1
1	16		1	0	0	0	1	0	0	0	0	0	0
0	6		1	0	0	0	0	0	1	0	0	0	0
1	71		1	0	0	1	1	1	1	0	0	0	1
0	76		1	0	0	1	1	1	1	0	0	0	1
0	87		1	0	1	1	0	1	0	0	0	1	1
0	5		1	0	0	1	1	0	0	2	4	0	0
0	1		1	0	0	0	0	0	1	0	0	0	0
0	80		1	0	0	1	0	0	1	0	0	0	1
1	75		1	0	0	0	1	0	0	1	2	1	1
1	44		1	1	0	0	1	0	0	0	0	0	0
1	1		1	0	0	0	0	0	1	0	0	0	0
1	0		1	0	0	0	0	1	0	0	0	0	0
0	0		1	0	0	0	1	0	0	0	0	0	0
1	59		0	0	0	1	0	0	1	0	0	0	1
1	72		0	0	0	1	1	1	1	0	0	1	0
1	0		1	0	0	0	1	0	0	1	1	0	0
0	86		1	0	0	0	0	0	1	1	1	1	1
1	87		0	0	1	1	0	0	1	0	0	1	1
0	82		0	0	0	1	0	1	1	0	0	1	1
0	49		1	0	1	1	1	1	1	0	0	0	0
0	80		0	1	1	1	1	1	0	0	0	1	1
1	83		1	0	1	1	1	0	0	0	0	1	1
0	94		1	0	1	1	1	1	1	0	0	0	1
1	45		1	1	1	1	1	0	0	0	0	0	1
1	89		0	0	0	1	1	0	0	0	0	1	1
1	96		0	0	0	1	1	1	0	0	0	1	1
0	2		1	0	0	0	0	0	1	1	2	0	0
0	95		0	0	0	1	0	1	0	0	0	0	0
1	2		1	0	0	1	0	0	1	0	0	0	0
0	84		1	0	0	0	1	0	0	0	0	1	1
1	67		1	0	0	0	0	0	1	0	0	0	0
0	8		1	0	0	1	1	0	0	2	9999	0	1
0	72		1	0	0	0	0	0	1	0	0	0	1
1	1		0	0	0	1	1	1	0	0	0	0	0
0	4		1	0	1	0	1	0	0	2	9999	0	0
1	3		1	0	0	1	0	0	1	0	0	0	0
0	12		1	0	0	0	1	0	0	0	0	0	0
0	17		1	0	0	0	1	0	0	0	0	0	0
0	84		0	1	1	0	1	1	0	0	0	1	1
1	67		1	1	1	1	1	1	0	0	0	1	1
1	0		1	0	0	1	1	0	0	1	1	0	0
0	81		0	0	0	1	0	1	0	0	0	0	1
0	6		0	0	0	1	1	0	0	0	0	1	1
1	1		1	0	0	1	1	0	0	1	1	0	0
0	78		1	0	1	1	1	1	1	0	0	0	1
0	60		1	1	0	1	1	0	1	0	0	0	0
1	52		0	0	0	1	0	1	0	0	0	0	1
1	11		1	0	0	0	1	0	0	0	0	0	0
0	70		1	0	0	0	0	0	1	0	0	0	1
1	54		1	0	0	0	1	0	0	0	0	1	1
1	30		0	0	0	1	1	0	1	0	0	0	0
0	9		1	0	0	1	1	0	0	0	0	0	1
1	6		1	0	0	1	1	0	0	1	1	0	0
1	11		1	0	0	0	0	0	1	0	0	0	1
1	4		1	0	0	0	1	0	1	0	0	0	0
1	22		1	0	0	1	0	0	1	1	2	0	0
0	40		1	0	0	0	0	0	1	1	1	0	1
1	26		0	0	0	1	1	0	0	0	0	0	0
1	6		0	0	0	1	0	0	1	0	0	0	0
1	58		1	0	0	0	1	0	0	0	0	0	1
0	4		1	0	0	1	0	0	1	2	4	0	1
0	81		1	0	1	1	1	0	0	0	0	1	1
1	50		1	0	0	1	1	0	1	0	0	0	0
0	88		1	0	1	0	1	1	0	0	0	1	1
0	81		1	1	1	1	1	1	1	0	0	0	1
0	4		1	0	0	1	0	0	1	1	1	0	0
1	8		1	0	0	1	1	0	0	1	2	0	0
0	21		1	0	0	0	0	0	1	0	0	1	0
1	12		1	0	0	0	0	1	0	2	4	0	1
0	79		1	0	1	1	0	0	1	0	0	0	1
1	50		1	1	1	1	1	0	0	0	0	0	1
0	11		1	0	0	0	0	0	1	0	0	0	0
0	73		1	1	0	1	1	1	1	0	0	0	1
1	72		1	1	0	0	1	0	0	0	0	0	1
1	70		1	0	0	1	1	1	0	0	0	0	1
1	58		1	0	0	1	0	1	0	0	0	0	1
1	80		0	0	0	1	0	1	0	0	0	0	1
0	6		1	0	0	0	0	0	1	0	0	0	0
1	2		1	0	0	1	1	0	0	0	0	0	0
1	67		1	0	0	1	1	0	1	0	0	1	1
0	0		1	0	0	0	0	1	0	0	0	0	0
1	9		1	0	0	0	0	0	1	0	0	0	0
1	84		1	0	0	0	1	0	0	0	0	0	1
0	88		1	0	0	0	0	0	1	0	0	0	0
1	0		1	0	0	0	1	0	0	1	1	0	1
1	0		0	0	0	1	1	0	1	0	0	0	0
1	3		1	0	0	0	1	0	0	0	0	0	0
1	69		0	0	0	1	1	1	0	0	0	0	1
1	44		1	0	0	1	1	0	1	0	0	0	0
1	73		0	0	1	1	1	1	0	0	0	1	1
1	79		1	0	1	1	0	0	1	0	0	1	0
0	57		1	0	0	1	0	0	1	0	0	0	0
1	58		1	0	1	0	0	0	1	0	0	0	0
0	90		1	0	1	1	1	1	1	0	0	1	1
1	72		1	0	0	1	1	1	1	0	0	1	1
1	72		0	0	0	1	1	1	1	0	0	0	1
1	80		1	0	1	1	0	1	0	0	0	0	1
1	11		0	0	0	1	1	0	0	0	0	0	0
0	2		1	0	0	1	1	1	0	2	9999	0	0
1	68		0	1	0	1	1	1	1	0	0	0	1
0	3		1	0	0	1	0	0	1	1	2	0	1
1	0		1	0	0	0	1	0	0	2	9999	0	0
0	0		0	0	0	1	1	1	0	0	0	0	0
0	91		1	0	0	1	0	0	1	0	0	1	1
1	74		1	0	1	0	0	0	1	0	0	0	0
1	1		1	0	0	0	1	0	0	0	0	0	0
0	12		1	0	0	0	1	0	0	0	0	0	0
1	49		1	0	0	0	0	0	1	0	0	0	1
1	88		1	0	0	0	1	0	1	0	0	1	1
1	58		1	0	0	1	0	0	1	0	0	0	0
1	30		1	0	0	0	1	0	1	0	0	0	0
0	73		0	0	0	1	1	0	0	0	0	0	0
0	28		1	0	0	1	1	1	1	2	4	0	0
1	1		1	0	0	0	0	0	1	0	0	0	0
1	65		1	0	1	1	0	0	1	0	0	0	1
0	2		1	0	0	0	1	0	0	1	2	0	0
1	68		1	1	1	1	1	0	0	0	0	1	1
1	58		1	0	1	1	1	0	0	1	1	1	1
1	77		1	1	1	1	0	1	1	0	0	1	0
0	49		1	1	1	1	0	1	0	2	4	0	0
1	70		1	1	0	1	0	1	0	0	0	1	1
0	84		0	0	1	1	1	1	0	0	0	0	1
1	83		1	0	0	1	1	1	0	0	0	1	1
1	69		1	0	1	1	0	0	1	0	0	1	1
1	79		1	0	0	1	0	1	0	0	0	0	1
1	62		1	0	0	1	1	1	0	0	0	1	1
0	78		1	0	0	0	1	0	0	0	0	0	1
1	80		1	0	0	1	0	0	1	0	0	0	1
1	33		1	0	0	1	1	1	1	0	0	0	1
0	89		1	1	1	1	1	1	1	0	0	0	1
1	17		0	0	0	1	1	0	0	0	0	0	0
0	38		1	0	0	0	1	0	0	1	1	0	0
1	80		1	0	0	0	0	0	1	0	0	0	1
0	35		1	0	0	1	0	0	1	0	0	0	1
1	2		1	0	0	1	0	1	0	0	0	0	1
1	1		1	0	0	0	0	0	1	0	0	0	0
0	2		1	0	0	0	1	1	0	0	0	0	0
1	6		1	0	0	1	0	1	0	1	2	0	1
0	2		1	0	0	1	1	1	1	0	0	0	0
1	49		1	0	0	0	1	0	1	0	0	0	0
1	2		1	0	0	0	0	0	1	0	0	0	0
1	77		0	0	1	1	1	1	0	0	0	1	1
1	3		1	0	0	1	0	0	1	0	0	0	0
1	10		1	0	0	1	0	0	1	0	0	0	0
0	76		1	0	0	1	1	1	0	0	0	0	1
0	4		1	1	0	1	1	0	1	1	0	0	0
1	43		1	1	0	1	1	1	0	1	0	0	0
0	2		1	0	0	0	0	0	1	0	0	0	0
0	1		1	0	0	1	1	0	0	0	0	0	0
0	70		1	0	0	0	0	0	1	0	0	0	1
0	87		1	0	0	0	1	0	1	0	0	0	1
0	1		1	0	0	0	0	0	1	0	0	0	0
1	82		1	0	0	0	0	1	1	0	0	0	0
1	65		0	0	1	1	1	1	1	0	0	1	1
1	70		1	0	0	1	1	1	0	0	0	1	1
1	70		1	0	0	0	1	0	1	0	0	0	0
0	17		1	0	0	0	0	0	1	1	1	0	1
1	0		1	0	0	0	1	0	1	1	1	0	0
0	73		0	0	0	1	0	0	1	0	0	1	1
1	50		1	0	0	1	1	0	0	0	0	1	0
1	5		1	0	0	0	0	0	1	0	0	0	0
1	69		1	0	0	1	0	1	0	0	0	0	0
1	84		0	0	0	1	0	1	0	0	0	0	1
0	55		1	0	0	0	1	1	0	1	1	9999	1
1	1		1	0	0	0	1	0	0	0	0	0	0
1	60		1	0	0	0	0	0	1	0	0	0	1
1	1		1	0	0	0	1	0	0	0	0	0	0
0	3		1	0	0	0	1	0	0	0	0	0	0
1	10		1	0	0	0	0	0	1	0	0	0	0
0	61		1	0	0	0	1	0	0	0	0	0	1
1	5		1	0	0	1	0	0	1	1	2	0	1
1	0		1	0	0	1	0	1	1	1	1	0	1
0	1		1	0	0	0	1	1	0	0	0	1	1
1	86		1	0	0	1	0	0	1	0	0	0	1
1	5		1	1	0	1	1	1	1	0	0	0	0
0	48		1	0	1	1	0	1	0	0	0	0	1
1	3		1	0	0	0	1	0	0	0	0	0	0
0	1		1	0	0	1	0	1	0	0	0	0	0
0	2		0	0	0	1	0	0	1	0	0	0	0
0	16		1	1	1	1	1	0	0	1	0	0	0
1	53		1	0	0	0	0	0	1	0	0	0	1
1	80		1	0	0	0	0	0	1	0	0	0	1
0	54		1	0	0	0	1	0	0	0	0	0	0
1	2		1	0	0	1	0	0	1	1	0	0	0
1	2		1	0	0	0	0	0	1	0	0	0	0
1	2		1	0	0	0	0	1	0	0	0	0	1
1	7		1	0	0	0	1	0	1	0	0	0	0
0	3		1	0	0	1	1	0	0	0	0	0	1
1	71		1	0	0	0	1	0	0	0	0	1	1
1	50		1	0	0	1	1	0	0	0	0	0	0
1	1		1	0	0	0	1	0	0	0	0	0	0
1	71		1	0	0	0	0	0	1	0	0	0	1
1	0		1	0	0	0	1	0	1	0	0	0	0
1	37		0	0	0	1	0	0	1	0	0	0	0
0	57		1	1	0	1	0	1	0	0	0	0	1
1	78		1	1	1	1	1	1	1	1	1	0	1
1	88		1	1	1	1	1	1	1	0	0	1	1
0	76		1	0	0	0	0	0	1	0	0	0	1
1	76		0	1	1	1	1	1	1	0	0	1	1
0	68		1	0	1	1	1	1	0	0	0	1	1
1	67		0	0	1	1	1	1	0	0	0	1	1
0	80		0	0	0	1	1	1	0	0	0	1	1
1	1		1	0	0	0	1	0	0	0	0	1	0
1	60		1	0	0	0	1	1	0	0	0	0	0
1	82		1	0	0	1	1	1	0	0	0	0	1
0	5		1	0	0	0	1	0	0	0	0	0	0
1	68		0	0	1	0	0	1	0	1	1	1	1
0	5		0	0	0	1	0	0	1	1	1	0	0
0	1		1	0	0	0	1	0	1	1	1	0	0
1	75		1	1	1	1	1	0	0	0	0	1	1
1	41		1	1	1	1	1	1	1	0	0	0	0
1	83		1	0	0	0	1	1	1	0	0	1	1
1	4		1	0	0	0	1	0	0	1	1	0	0
1	55		1	1	1	1	1	1	0	0	0	1	1
1	47		1	1	1	0	0	1	0	0	0	0	1
0	85		1	1	0	0	1	1	0	0	0	1	1
0	90		1	1	0	0	1	1	0	0	0	0	1
1	67		1	0	0	0	1	0	0	0	0	0	1
1	15		0	0	0	1	1	0	0	0	0	0	0
1	3		1	0	0	0	0	0	1	0	0	0	0
0	82		1	0	0	0	0	0	1	0	0	1	1
1	72		1	0	0	0	1	0	1	0	0	0	1
0	77		1	0	0	0	1	0	0	0	0	0	0
1	72		1	1	1	1	1	1	1	0	0	0	1
1	0		1	0	1	1	1	0	1	0	0	0	0
0	89		1	0	0	1	1	1	0	1	2	0	1
1	86		1	1	1	1	1	1	0	0	0	0	1
1	29		1	0	0	0	0	0	1	2	9999	0	1
0	3		1	0	0	1	0	0	1	1	2	0	1
0	1		1	0	0	1	0	0	1	0	0	0	0
0	1		1	0	0	0	0	0	1	0	0	0	0
1	3		1	0	0	0	1	1	0	0	0	0	1
0	1		1	0	0	1	0	1	0	1	1	0	0
1	5		1	0	0	1	0	0	1	1	2	0	0
0	52		1	0	0	0	1	0	1	0	0	1	1
0	4		1	0	0	0	1	0	0	0	0	0	1
1	1		1	0	0	1	1	1	1	0	0	0	0
0	85		1	0	0	0	1	0	1	0	0	0	1
1	79		1	0	0	1	1	0	1	1	1	0	1
1	6		1	0	0	0	0	0	1	0	0	0	0
0	52		1	0	0	0	1	0	1	0	0	1	1
0	9		1	0	0	0	0	0	1	0	0	0	0
1	80		1	0	0	0	1	0	0	0	0	1	1
1	2		1	0	0	0	1	0	0	1	1	0	0
1	81		1	0	0	0	1	0	0	0	0	0	0
0	72		1	0	0	0	0	0	1	1	1	0	1
1	55		0	0	0	1	0	0	1	0	0	0	0
0	92		0	0	0	1	1	1	0	0	0	0	1
0	1		1	0	0	1	1	0	0	1	1	0	0
0	2		1	0	0	0	0	1	1	1	2	0	0
0	2		1	0	0	0	0	1	0	2	9999	0	1
0	59		0	1	0	1	0	1	0	0	0	0	0
1	73		1	0	1	1	1	1	1	0	0	1	1
1	75		0	0	0	1	1	0	0	0	0	0	0
0	88		0	0	0	1	1	0	1	0	0	0	0
1	70		1	0	0	1	0	0	1	1	1	0	1
1	4		1	0	0	0	1	0	0	1	1	0	0
0	4		1	0	0	0	1	0	0	1	1	0	0
0	9		1	0	0	1	0	0	1	1	1	0	0
1	4		1	1	0	0	0	0	1	1	1	0	0
0	83		1	0	0	1	0	1	0	0	0	1	1
0	88		1	0	0	1	1	1	0	0	0	1	1
1	81		1	0	0	1	0	1	0	0	0	1	1
1	73		1	1	0	1	1	1	0	1	1	0	1
1	64		1	0	0	0	0	1	0	0	0	1	1
1	16		1	0	0	0	0	0	1	0	0	0	0
1	48		0	0	0	1	1	0	0	0	0	0	0
1	54		1	0	0	0	0	0	1	0	0	0	1
1	87		1	0	0	0	1	0	0	0	0	0	1
1	1		1	0	0	0	1	0	0	0	0	0	0
0	60		1	0	0	1	1	1	0	0	0	0	0
0	69		1	0	1	1	1	1	1	0	0	0	1
0	16		1	0	0	1	0	1	0	0	0	0	0
0	78		0	0	0	1	1	0	1	0	0	0	1
0	1		1	0	0	1	1	1	0	1	0	0	1
1	9		1	1	1	1	1	0	1	1	0	0	0
1	78		1	0	0	1	1	1	0	1	0	0	1
0	84		0	0	0	1	0	0	1	0	0	1	1
0	78		0	0	0	1	0	0	1	0	0	0	0
0	61		1	0	0	1	1	0	0	0	0	0	1
0	58		0	0	0	1	0	1	0	0	0	0	0
1	54		0	0	0	1	1	1	1	0	0	0	0
1	14		1	0	0	0	0	0	1	0	0	0	1
1	7		1	0	1	0	1	0	1	2	4	0	0
1	78		1	0	0	0	0	1	0	0	0	1	1
1	83		1	1	1	1	1	1	1	0	0	0	1
1	9		1	0	0	0	0	0	1	0	0	0	0
0	70		0	0	0	1	0	1	0	0	0	0	1
1	85		0	0	1	1	1	1	0	0	0	1	1
1	68		1	0	0	1	1	1	0	0	0	1	1
1	1		1	0	0	1	1	0	0	1	2	0	0
1	8		1	0	0	0	1	0	0	1	2	0	1
0	79		1	0	1	1	0	1	1	0	0	1	1
0	24		1	0	0	0	1	0	0	0	0	0	1
1	2		1	0	0	0	0	0	1	0	0	0	0
1	1		0	0	0	1	1	0	0	0	0	0	0
1	1		1	0	0	0	1	0	0	0	0	0	0
1	2		0	0	0	1	1	0	0	0	0	0	0
0	80		1	0	0	1	0	0	1	0	0	0	1
1	3		1	0	0	0	1	0	1	0	0	0	0
1	7		1	0	0	0	1	0	0	2	4	1	0
1	7		1	0	0	0	1	0	0	1	2	0	1
0	5		1	0	0	0	0	0	1	1	2	0	0
1	5		1	0	0	0	1	0	0	1	1	0	0
1	16		1	0	0	1	1	0	1	0	0	0	0
0	15		1	0	0	1	1	0	1	0	0	0	0
0	12		1	0	0	0	1	0	1	0	0	0	0
1	12		1	0	0	0	0	0	1	0	0	0	0
0	53		1	0	0	0	1	0	0	0	0	0	0
0	1		1	0	0	0	1	0	1	1	2	0	0
1	93		1	0	0	0	0	0	1	0	0	0	1
0	1		1	0	1	1	1	0	1	1	0	0	0
1	55		1	1	0	1	1	1	0	1	0	0	1
0	14		1	0	0	1	1	0	0	2	4	0	0
0	1		1	0	0	0	1	1	0	1	2	0	0
1	8		1	0	0	1	1	0	0	1	1	0	1
0	13		1	0	1	1	0	0	1	2	9999	0	0
0	8		0	0	0	1	1	0	0	0	0	0	0
1	15		1	0	0	1	0	0	1	0	0	0	1
0	4		1	1	1	1	1	1	1	2	9999	0	0
1	80		1	0	0	1	0	0	1	0	0	0	1
0	0		1	0	0	0	1	0	0	0	0	0	0
1	18		1	0	0	1	0	0	1	0	0	0	0
1	3		1	0	0	0	0	0	1	0	0	0	0
0	41		1	0	0	1	0	0	1	0	0	0	0
1	75		1	0	0	0	1	0	0	0	0	1	1
1	4		1	0	0	0	1	0	0	0	0	0	0
1	0		1	0	0	1	1	0	0	0	0	0	0
1	67		0	0	0	1	1	0	1	0	0	1	1
1	66		1	0	0	1	1	1	0	0	0	0	1
1	82		0	0	1	1	1	1	1	0	0	0	1
0	2		0	0	1	1	1	1	0	0	0	0	0
1	1		1	0	0	0	1	0	0	0	0	0	0
1	50		1	1	1	0	1	0	0	0	0	0	0
1	50		0	0	0	1	0	0	1	1	1	0	1
1	58		1	1	1	1	0	1	0	0	0	1	0
1	2		1	0	0	0	1	0	1	0	0	0	0
0	5		1	0	0	0	1	0	1	1	2	0	0
1	9		1	0	0	1	0	0	1	0	0	0	0
0	56		1	0	0	0	0	0	1	0	0	0	1
0	82		0	0	0	1	0	1	0	0	0	1	1
1	81		1	0	0	1	1	1	0	0	0	1	1
1	74		0	1	0	1	1	1	0	0	0	1	1
0	74		1	0	0	0	1	1	0	1	0	1	1
0	71		1	0	0	0	0	0	1	0	0	0	0
0	67		0	0	0	1	0	0	1	0	0	0	1
1	58		0	0	0	1	0	0	1	0	0	0	0
1	61		1	0	0	1	0	0	1	0	0	0	0
0	85		1	0	0	0	1	0	1	0	0	0	0
0	11		1	0	0	0	1	0	0	2	4	0	1
1	88		1	0	1	1	0	0	1	0	0	1	1
0	81		1	0	0	1	0	1	0	0	0	0	1
0	88		1	0	0	1	1	1	1	0	0	0	1
1	7		1	0	0	0	0	0	1	2	4	0	0
1	67		0	0	0	1	1	1	1	0	0	0	0
1	88		1	0	1	1	1	1	0	1	1	1	1
1	1		1	0	0	0	1	0	0	1	1	0	0
1	26		0	0	0	1	1	0	0	1	1	0	1
1	56		1	1	1	1	1	1	1	0	0	0	1
0	3		1	0	0	1	0	0	1	0	0	0	0
1	7		0	0	0	1	0	1	0	0	0	0	0
0	11		0	0	0	1	0	1	0	0	0	0	0
1	78		0	0	0	1	1	1	1	0	0	1	1
0	4		1	0	0	0	0	0	1	0	0	0	0
0	0		0	0	0	1	0	1	0	0	0	0	0
0	4		1	1	1	1	1	1	0	0	0	0	0
1	80		0	1	1	1	1	1	1	0	0	1	1
0	93		0	1	0	1	0	1	0	0	0	1	0
0	9		1	0	0	0	0	0	1	0	0	0	1
1	46		1	1	1	1	1	1	1	0	0	0	1
0	84		0	0	1	1	0	1	0	0	0	1	1
0	76		1	0	0	1	0	1	0	1	1	0	1
1	5		1	0	0	0	0	0	1	1	1	0	1
0	13		1	0	0	1	1	0	0	2	4	0	0
0	84		1	1	1	0	0	1	0	0	0	1	1
0	36		1	0	0	1	0	1	0	0	0	0	1
1	67		0	0	0	1	1	1	0	1	1	0	1
0	71		1	0	0	0	0	0	1	0	0	0	0
1	34		1	0	0	0	1	0	0	0	0	0	0
1	49		1	0	0	1	0	0	1	0	0	0	0
1	82		1	0	0	0	0	0	1	0	0	0	1
1	66		1	0	0	0	1	0	0	0	0	1	1
0	3		0	0	0	1	0	1	0	0	0	0	0
1	2		1	0	1	1	1	1	1	2	9999	0	0
0	79		0	0	0	1	0	0	1	0	0	0	0
0	54		1	0	0	0	0	0	1	0	0	0	0
1	91		0	0	0	1	1	0	1	0	0	0	1
1	89		1	0	0	0	1	0	0	0	0	1	1
1	59		1	0	0	1	1	0	1	0	0	0	0
0	3		1	0	0	0	0	0	1	0	0	0	0
0	75		0	0	0	1	0	1	0	1	1	0	1
0	8		1	0	0	0	0	0	1	0	0	0	0
1	1		0	0	0	1	1	0	0	0	0	0	0
0	0		0	0	0	1	1	0	0	0	0	0	0
1	15		0	0	0	1	0	1	0	0	0	0	0
1	51		1	0	0	0	0	0	1	1	1	0	0
0	60		1	1	1	1	1	1	1	0	0	0	1
1	86		1	0	0	1	1	1	1	0	0	1	1
1	1		0	0	0	1	0	1	0	0	0	0	1
1	46		0	0	0	1	1	1	0	0	0	0	1
1	0		1	0	0	1	1	1	0	0	0	0	0
0	3		1	0	0	0	1	0	0	0	0	0	0
0	6		1	0	0	0	0	0	1	0	0	0	0
0	82		1	0	1	1	1	1	1	0	0	1	1
1	48		1	0	0	1	1	1	1	0	0	0	0
1	66		1	0	0	1	1	1	0	1	1	0	1
0	70		1	1	0	1	1	1	1	0	0	1	1
1	2		1	0	0	0	0	1	0	0	0	0	0
1	29		1	0	0	0	1	0	0	0	0	0	0
0	67		1	0	0	1	1	0	0	0	0	0	0
0	69		0	0	1	1	1	1	1	0	0	1	1
0	87		1	0	0	1	0	1	0	0	0	0	1
0	16		1	0	0	0	1	0	1	2	4	1	1
0	9		1	0	0	0	0	1	0	0	0	1	1
1	0		1	0	0	0	1	0	0	0	0	0	0
1	87		1	0	1	1	1	1	0	0	0	1	1
0	81		1	0	0	1	1	0	0	0	0	0	1
1	1		0	0	0	1	0	0	1	0	0	0	0
1	7		1	0	0	1	1	0	0	1	2	0	0
1	70		0	0	1	1	0	1	0	0	0	0	1
0	56		1	1	0	1	1	1	1	0	0	0	1
1	35		1	0	1	0	0	1	0	1	2	0	0
0	49		1	0	0	0	0	1	0	0	0	0	0
1	2		1	0	0	1	1	1	0	0	0	1	1
0	63		1	0	1	0	1	0	0	0	0	1	0
1	91		0	0	0	1	1	1	0	0	0	1	1
0	1		1	0	0	0	1	0	0	0	0	0	0
0	3		1	0	0	0	1	1	0	1	1	0	0
1	80		1	0	0	0	1	1	0	0	0	0	1
0	54		1	0	0	1	1	0	0	0	0	1	0
1	59		1	0	0	0	1	1	1	0	0	0	0
0	86		1	0	0	1	1	1	0	0	0	1	1
0	62		0	0	0	1	0	1	0	0	0	0	1
1	57		1	0	0	0	0	0	1	1	1	0	1
0	0		1	0	0	1	0	0	1	1	2	0	0
1	1		1	0	0	1	1	1	0	1	0	0	0
1	1		1	0	0	1	0	0	1	1	0	0	0
0	2		1	0	0	1	0	0	1	0	0	0	1
0	30		0	0	0	1	0	0	1	0	0	0	0
0	87		1	0	1	1	0	0	1	1	2	1	1
0	14		1	0	0	0	0	0	1	1	2	0	0
1	2		1	0	0	0	0	0	1	0	0	0	0
1	3		0	1	0	0	1	0	0	0	0	0	0
1	1		0	0	0	1	0	0	1	0	0	0	0
0	86		1	1	0	1	1	1	0	0	0	0	1
0	66		1	0	0	1	1	1	0	0	0	0	1
0	31		1	0	0	1	1	0	0	2	9999	0	0
0	10		1	0	0	0	1	0	0	1	2	0	0
1	16		1	0	0	0	1	0	0	1	2	0	0
0	15		0	0	0	1	0	0	1	0	0	0	0
1	1		1	0	0	0	1	0	0	0	0	0	0
0	33		1	1	1	1	1	0	0	1	1	0	1
0	86		1	1	0	1	0	0	1	0	0	1	1
1	4		0	0	0	1	1	0	0	0	0	0	0
1	8		1	0	0	0	1	0	0	0	0	0	0
1	0		1	0	0	0	0	0	1	0	0	0	0
1	6		1	0	0	0	0	0	1	0	0	0	0
0	10		1	0	0	0	0	1	0	0	0	0	0
1	6		1	0	0	1	0	0	1	1	1	0	0
1	12		1	0	0	1	1	0	0	1	2	0	0
0	9		1	0	0	1	0	0	1	2	4	0	1
0	0		0	0	0	1	1	0	0	0	0	0	1
0	5		1	0	0	0	1	0	0	0	0	1	1
1	2		1	0	0	0	1	0	0	2	4	0	0
0	6		1	1	1	0	1	0	1	2	9999	0	0
1	9		1	0	0	0	0	0	1	2	4	0	0
1	48		1	0	0	0	0	0	1	0	0	0	0
1	82		0	0	0	1	1	0	0	0	0	0	1
1	5		1	0	0	0	1	0	0	0	0	0	0
0	0		0	0	0	1	0	0	1	0	0	0	0
0	21		1	0	0	0	0	0	1	0	0	1	0
0	0		0	0	0	1	1	0	0	0	0	0	0
1	17		1	0	0	0	1	0	0	0	0	0	0
0	1		1	0	0	0	1	0	0	1	2	0	0
0	27		1	0	0	0	1	0	0	2	4	0	0
0	89		1	0	1	0	1	1	0	1	2	1	1
0	70		0	0	0	1	0	1	0	1	1	0	1
1	75		1	0	0	0	0	0	1	0	0	0	1
1	4		1	0	0	1	0	0	1	1	2	0	1
0	0		1	0	0	0	0	0	1	0	0	0	1
0	4		1	0	0	1	1	1	0	1	2	0	0
0	7		1	0	0	0	0	1	0	1	2	0	1
1	1		0	0	0	1	0	1	0	0	0	0	1
0	0		1	0	0	0	1	0	0	0	0	0	0
0	7		1	1	0	1	1	0	0	1	2	0	1
0	15		1	0	0	0	1	0	0	1	2	0	1
0	5		1	0	0	0	1	0	0	2	4	0	1
1	85		0	1	0	1	1	1	1	0	0	1	1
0	60		1	0	0	0	1	0	0	0	0	0	0
1	87		1	0	1	0	0	1	0	0	0	0	1
1	2		1	0	0	0	0	0	1	0	0	0	0
0	11		1	0	0	0	0	0	1	0	0	0	0
1	2		0	0	0	1	0	0	1	0	0	0	0
1	73		1	0	0	0	1	0	0	1	2	0	1
0	6		1	0	0	0	0	0	1	0	0	0	0
1	0		1	0	0	0	1	0	0	0	0	0	0
1	21		1	0	0	0	0	0	1	0	0	0	0
1	5		1	0	0	0	0	0	1	0	0	0	0
0	71		1	0	0	0	1	1	1	0	0	1	1
0	82		0	0	0	1	0	1	1	0	0	0	1
1	50		1	1	1	0	1	1	0	0	0	0	0
0	3		1	0	0	0	1	0	0	1	2	0	0
0	0		0	0	0	1	1	0	0	0	0	0	0
1	90		1	0	0	0	1	0	0	0	0	0	1
0	84		1	1	1	1	0	1	1	0	0	1	1
0	80		0	0	0	1	0	1	0	0	0	0	1
1	2		1	0	0	0	1	0	0	0	0	0	0
0	3		1	0	0	0	1	0	0	2	4	0	0
1	8		1	0	0	0	0	0	1	1	2	0	0
1	26		1	0	0	1	0	1	1	1	1	0	0
1	48		1	0	0	0	1	0	0	1	1	0	1
1	55		1	0	1	0	0	1	0	1	1	0	1
0	58		1	0	0	0	1	0	0	0	0	1	0
1	3		1	0	1	1	1	1	1	2	9999	0	0
1	5		1	1	0	1	1	1	0	2	9999	0	0
1	84		0	0	0	1	1	1	0	0	0	1	1
0	66		1	0	0	0	1	0	0	1	2	0	1
0	49		0	0	0	1	1	0	0	1	2	0	1
0	82		1	0	0	0	0	0	1	1	1	0	1
0	33		1	0	0	0	1	0	0	0	0	0	0
0	4		1	0	0	0	0	0	1	0	0	0	0
0	8		1	0	0	0	0	0	1	0	0	0	0
1	1		1	0	0	0	1	0	0	0	0	0	0
1	2		1	0	0	0	0	0	1	1	1	0	0
0	87		1	1	1	1	1	1	1	1	2	0	1
1	15		1	0	1	0	1	0	0	1	2	0	0
1	51		1	0	0	0	1	0	0	1	1	0	0
1	81		0	0	0	1	1	1	0	0	0	1	1
0	46		1	0	1	1	1	1	1	1	1	0	1
1	79		1	0	0	0	1	0	0	1	2	0	0
1	16		1	0	0	0	1	0	0	0	0	0	0
0	15		1	0	0	0	0	0	1	0	0	0	0
1	52		1	0	0	0	1	0	0	1	1	0	1
1	13		1	0	0	0	1	0	0	1	2	0	0
1	50		1	1	1	1	1	1	0	1	1	0	1
1	81		1	0	0	0	1	0	0	0	0	0	1
1	81		1	0	1	1	1	1	0	0	0	1	1
0	71		1	0	0	0	1	0	0	0	0	0	0
1	80		0	0	1	1	0	1	1	0	0	1	1
0	87		0	0	1	1	1	1	0	0	0	1	1
0	97		0	1	1	1	1	1	0	0	0	1	1
0	72		1	1	0	1	1	1	0	0	0	1	1
0	25		1	0	0	0	1	0	0	1	1	0	0
1	51		1	0	1	0	1	0	0	1	1	0	0
1	3		1	1	0	1	1	1	1	0	0	0	0
0	88		1	0	0	0	0	1	0	1	2	0	1
0	84		1	0	0	0	1	1	0	0	0	0	1
1	83		1	0	0	0	0	0	1	1	2	0	1
1	69		1	0	1	0	1	1	0	1	2	0	1
1	62		0	0	0	1	1	0	0	1	1	0	0
1	2		1	0	1	1	0	0	1	2	9999	0	0
0	67		1	0	0	0	0	0	1	0	0	0	0
0	4		1	0	0	0	1	0	0	0	0	0	0
0	15		1	0	0	0	0	0	1	0	0	0	0
0	4		1	0	0	0	0	0	1	0	0	0	0
1	7		1	0	1	1	1	0	0	2	9999	0	0
0	21		1	0	0	0	0	0	1	0	0	0	0
0	5		1	0	0	0	0	0	1	1	1	0	0
0	10		1	0	0	1	1	0	0	1	2	0	0
1	2		1	0	0	0	1	0	0	1	2	0	0
1	1		1	0	0	1	1	0	0	1	2	1	1
1	76		0	1	0	1	1	1	1	0	0	0	1
0	54		1	0	1	0	1	1	0	0	0	0	1
1	2		1	0	0	1	1	1	0	0	0	0	1
0	90		1	0	0	1	1	0	1	0	0	0	1
1	7		1	0	0	1	1	0	0	2	4	0	0
0	2		1	0	0	1	0	1	1	1	2	0	0
0	0		1	0	0	0	1	0	0	1	1	0	0
0	0		1	0	0	0	1	0	0	1	1	0	0
1	0		1	0	0	0	1	0	1	1	0	0	0
1	5		1	0	1	0	0	0	1	1	2	0	0
0	46		1	0	0	0	0	0	1	0	0	0	0
0	66		1	0	0	0	1	0	0	0	0	0	0
0	72		1	0	0	0	1	0	1	0	0	0	1
1	43		1	0	0	0	1	0	0	0	0	0	0
1	52		1	0	0	0	0	0	1	0	0	0	1
0	82		1	0	0	0	0	0	1	0	0	0	1
1	4		1	0	0	1	1	0	0	2	9999	0	0
1	5		1	0	0	0	1	0	1	1	2	0	0
1	6		1	0	1	0	1	0	0	1	2	0	0
0	79		0	0	0	1	1	1	0	0	0	0	1
0	1		1	0	0	0	1	0	1	1	1	0	0
1	4		1	0	0	0	1	0	1	1	2	0	0
1	88		1	0	0	0	1	0	1	0	0	1	0
0	2		1	0	0	0	0	0	1	2	4	0	0
0	2		1	0	0	0	0	0	1	0	0	0	0
1	15		1	0	0	0	0	0	1	1	2	0	0
1	4		1	1	1	1	1	0	1	0	0	0	0
0	5		1	1	0	0	1	1	0	0	0	0	0
1	35		0	1	0	1	0	1	0	1	1	0	1
1	10		1	0	0	1	0	0	1	0	0	0	0
0	0		1	0	0	0	0	0	1	0	0	0	0
0	1		1	0	0	0	1	0	1	1	0	0	0
1	3		1	0	0	0	1	0	0	0	0	0	0
0	68		1	0	0	0	1	1	0	0	0	0	1
1	53		1	0	0	1	1	1	1	1	0	0	1
0	6		1	0	0	0	1	0	0	1	2	0	1
0	2		0	0	0	1	0	0	1	0	0	0	0
1	3		1	0	0	0	0	0	1	0	0	0	0
1	6		1	0	0	0	0	0	1	2	4	0	0
1	4		1	0	0	0	1	0	0	2	4	0	0
1	2		1	0	0	0	0	1	0	1	2	0	0
1	72		1	0	0	0	1	0	0	0	0	1	1
1	64		1	0	0	0	0	0	1	1	2	0	1
1	78		1	0	0	0	1	1	0	0	0	0	1
0	17		1	0	0	1	1	0	0	2	9999	0	1
1	0		1	0	0	0	0	1	0	1	2	0	1
0	9		1	0	0	0	1	0	0	2	9999	0	1
1	5		1	0	1	0	1	0	0	2	4	0	0
0	63		1	0	0	0	0	0	1	0	0	0	0
0	10		1	0	0	0	1	1	0	0	0	0	0
0	6		1	0	0	0	1	0	0	2	4	0	1
1	13		1	0	0	0	1	0	0	0	0	0	0
0	16		1	0	0	0	0	0	1	0	0	0	0
1	5		1	0	0	1	0	0	1	2	4	0	0
0	0		1	0	0	1	1	0	0	0	0	0	0
1	3		0	0	1	1	1	0	0	2	9999	0	1
1	9		1	0	0	0	0	0	1	2	9999	0	1
1	5		1	0	0	0	0	0	1	2	9999	0	1
1	88		1	1	1	1	1	1	1	0	0	0	1
1	2		1	0	0	0	1	0	0	2	9999	0	0
1	60		1	0	1	0	1	0	0	1	1	0	1
1	94		1	1	0	1	1	1	0	0	0	0	1
0	92		0	0	0	1	1	0	1	0	0	0	1
1	30		1	0	1	1	0	0	1	0	0	0	1
1	2		1	0	0	0	0	1	0	1	2	0	0
0	62		1	1	1	1	1	1	0	0	0	0	1
0	42		1	1	0	1	1	1	1	0	0	0	1
0	0		1	0	0	0	1	0	0	1	1	0	0
1	2		1	0	0	0	1	0	0	1	2	0	0
0	1		1	0	0	0	1	0	1	0	0	0	0
0	64		1	0	0	0	1	0	1	1	2	0	1
0	66		1	0	0	1	1	0	0	0	0	1	1
1	72		1	0	0	1	1	1	0	0	0	1	1
0	85		0	0	0	1	1	1	1	0	0	1	1
0	68		1	1	0	0	1	1	0	0	0	1	1
0	6		1	0	0	0	1	0	0	1	2	0	1
0	6		1	0	0	0	1	0	0	1	2	0	0
0	2		1	0	0	1	1	1	0	1	0	0	0
0	0		1	0	0	1	1	1	1	2	9999	0	0
0	2		1	1	1	1	1	0	1	2	9999	0	0
0	86		1	0	0	0	1	0	0	0	0	1	1
1	1		1	0	0	0	0	0	1	0	0	0	0
0	82		0	0	0	1	0	1	0	0	0	1	1
1	43		1	0	0	0	1	0	0	1	1	0	0
0	72		1	0	1	1	1	1	0	0	0	1	1
1	8		1	0	0	1	0	0	1	1	2	0	1
0	0		1	0	0	0	0	0	1	0	0	0	0
1	2		1	0	0	0	0	0	1	0	0	0	0
1	4		1	0	0	0	0	0	1	1	2	0	0
0	67		1	0	0	0	1	0	0	0	0	0	0
0	3		1	0	0	0	1	0	0	2	9999	0	0
0	15		1	0	0	0	0	0	1	2	9999	0	0
1	31		1	0	0	0	0	0	1	0	0	0	1
0	13		1	0	0	0	0	0	1	0	0	0	0
0	75		0	0	1	1	1	1	0	0	0	0	1
1	0		1	0	0	0	1	0	0	0	0	0	0
1	5		1	0	0	0	0	0	1	0	0	0	0
1	0		1	0	0	0	0	0	1	0	0	0	0
1	69		0	0	0	1	1	0	0	0	0	0	1
1	82		1	0	0	0	1	0	0	0	0	0	0
0	72		1	0	0	0	1	1	0	0	0	0	1
1	3		1	0	0	1	1	0	1	2	9999	0	0
0	65		0	1	1	1	1	1	1	0	0	1	1
0	77		1	1	1	1	1	1	1	0	0	1	1
0	1		1	0	0	1	0	0	1	0	0	0	1
1	48		1	0	0	0	1	0	0	0	0	0	1
1	76		0	0	0	1	1	0	0	0	0	0	1
0	2		1	0	0	0	0	1	0	2	9999	0	0
1	5		1	0	0	0	1	1	0	2	9999	0	0
1	1		1	0	0	0	1	0	0	1	2	0	0
0	77		1	0	1	1	1	1	0	1	1	0	1
1	80		1	0	1	1	1	1	0	0	0	1	1
1	85		0	0	0	1	1	1	1	0	0	1	1
1	79		1	1	0	0	1	1	1	0	0	1	1
1	44		1	0	0	0	1	0	0	1	1	0	0
0	86		1	1	0	0	1	1	0	0	0	1	1
0	80		0	0	0	1	0	1	0	0	0	1	1
0	51		0	1	1	1	1	1	0	0	0	0	1
0	70		1	0	0	0	0	0	1	0	0	0	1
0	76		1	1	1	1	1	1	1	0	0	0	1
1	12		1	0	0	0	1	0	0	1	2	0	0
0	87		0	1	0	1	1	1	1	0	0	1	1
0	6		1	0	0	0	0	0	1	0	0	0	0
0	45		1	0	0	0	0	0	1	0	0	0	0
1	38		1	0	0	0	1	0	1	0	0	0	0
0	3		1	0	0	0	0	0	1	1	2	0	0
1	11		1	0	0	0	1	0	0	1	2	0	1
1	77		1	0	0	1	0	1	0	1	2	0	1
0	1		1	0	0	0	1	0	1	0	0	0	0
1	6		1	0	0	0	1	0	0	1	2	0	0
0	1		1	0	0	0	0	0	1	0	0	0	0
1	6		1	1	0	1	1	0	0	2	9999	0	0
0	8		1	0	0	1	1	0	0	2	9999	0	0
0	84		1	0	1	1	1	0	0	0	0	0	0
1	2		1	0	0	0	1	1	0	0	0	0	0
1	4		1	0	0	0	0	1	0	1	1	0	1
0	22		1	0	0	0	1	0	0	1	2	0	0
0	64		1	0	0	0	1	0	0	0	0	0	0
1	67		1	0	0	0	0	0	1	0	0	0	1
1	0		1	0	0	0	1	0	0	0	0	0	0
1	80		1	0	0	0	0	0	1	0	0	0	0
1	56		1	0	0	0	0	0	1	0	0	0	0
0	89		1	0	0	0	1	0	0	0	0	0	0
0	34		1	0	0	0	0	0	1	0	0	0	0
1	4		0	0	0	1	0	0	1	0	0	1	0
1	83		0	0	0	1	0	0	1	0	0	1	1
0	51		1	0	0	0	0	0	1	0	0	0	0
0	3		1	0	0	0	1	0	0	0	0	0	0
1	5		1	0	0	0	0	0	1	0	0	0	0
0	14		1	0	0	0	1	0	0	0	0	0	0
1	81		0	0	0	1	1	1	1	0	0	1	1
0	73		1	1	1	1	1	1	1	0	0	0	1
1	19		1	0	1	0	0	0	1	0	0	0	1
0	62		1	0	0	0	0	0	1	0	0	0	0
0	53		1	0	0	0	0	0	1	0	0	0	0
0	2		1	0	0	0	1	0	1	2	9999	0	0
0	5		1	0	0	0	1	0	0	2	9999	0	1
1	1		1	0	0	0	1	0	0	1	2	0	0
0	4		1	0	0	0	1	0	0	0	0	0	0
1	0		1	0	0	0	1	1	0	1	1	0	0
1	51		1	1	0	0	1	0	0	0	0	0	1
0	2		1	0	0	1	1	1	1	0	0	0	0
1	2		1	0	1	1	1	0	0	1	0	0	0
1	24		1	0	0	0	1	1	1	0	0	0	0
0	46		1	0	0	0	1	0	1	0	0	0	0
0	54		1	0	0	0	1	0	0	0	0	0	0
0	0		1	0	0	0	1	0	0	1	2	0	0
1	1		1	0	0	0	1	0	0	1	2	0	0
0	3		1	0	0	0	1	0	0	1	2	0	0
1	9		1	0	0	0	1	0	0	1	2	0	0
0	10		1	0	0	0	1	0	0	1	2	0	0
1	8		1	0	0	0	0	1	0	1	2	0	0
0	1		1	0	0	0	1	0	0	1	2	0	0
1	2		1	0	0	0	0	0	1	0	0	1	0
0	6		1	0	0	0	0	0	1	2	4	0	0
0	63		1	0	0	0	1	0	0	1	1	0	0
0	2		1	0	0	0	0	0	1	1	1	0	0
0	73		1	0	0	0	1	0	0	1	2	0	0
0	1		1	0	0	0	0	0	1	0	0	0	0
1	12		1	0	0	0	1	0	0	0	0	0	0
1	83		0	0	0	1	0	0	1	1	1	0	0
0	6		1	0	0	0	1	0	0	1	2	0	0
0	87		1	1	1	1	1	1	1	0	0	0	1
0	52		1	0	0	0	1	1	0	0	0	0	0
1	66		1	0	0	1	1	1	0	1	0	1	1
0	94		1	0	0	0	1	0	0	0	0	0	0
0	1		1	0	0	0	1	1	0	2	9999	0	1
1	78		1	0	0	0	1	0	0	0	0	0	1
1	72		1	0	0	0	0	0	1	0	0	0	0
0	71		1	0	0	0	0	0	1	0	0	0	1
0	54		1	0	0	0	0	0	1	0	0	0	0
0	66		1	0	0	0	1	1	0	0	0	0	1
0	79		1	0	0	0	0	1	0	1	2	0	1
1	49		1	0	0	0	1	0	0	0	0	0	0
0	58		1	0	0	0	0	1	0	0	0	0	0
0	15		1	0	0	0	0	0	1	0	0	0	0
1	79		1	0	0	0	0	0	1	0	0	0	0
1	1		1	0	0	0	1	0	0	2	9999	0	0
0	2		1	0	0	1	1	0	1	2	9999	0	0
0	6		1	0	0	0	1	0	0	1	2	0	0
0	2		1	0	0	0	0	1	0	0	0	0	1
0	0		1	0	0	0	1	0	0	0	0	0	0
1	8		1	0	0	0	1	0	0	2	4	0	0
0	13		1	0	0	1	1	0	0	1	2	0	0
0	73		1	0	0	0	1	0	0	1	2	0	1
0	73		1	0	0	0	0	1	0	1	2	0	1
1	2		1	0	0	0	1	0	0	1	2	0	1
0	39		1	0	0	1	1	0	0	1	2	0	0
0	37		1	0	0	0	1	0	0	0	0	0	0
1	5		0	0	0	1	1	0	0	0	0	0	0
0	2		0	0	0	1	0	0	1	0	0	0	0
1	1		1	0	0	0	1	0	0	0	0	0	0
0	5		1	0	0	0	1	0	0	0	0	0	0
0	16		1	0	0	0	1	0	1	1	2	0	0
1	82		1	1	1	1	1	1	0	0	0	0	1
1	66		1	1	1	1	1	1	1	0	0	0	1
0	3		1	0	0	0	1	1	0	0	0	0	0
1	0		1	0	0	0	0	1	1	0	0	0	1
1	14		1	0	0	1	1	0	1	2	9999	0	1
1	4		1	0	0	0	1	0	1	2	9999	0	0
0	6		1	0	1	0	1	0	0	2	9999	0	0
1	61		1	0	0	0	0	1	0	0	0	0	0
1	69		1	0	0	0	1	0	0	0	0	0	0
1	27		1	0	0	0	1	0	0	0	0	0	0
1	90		1	0	0	0	0	0	1	0	0	0	0
0	59		1	0	0	0	0	0	1	0	0	0	0
1	47		1	0	0	0	0	0	1	0	0	0	0
1	94		0	0	0	1	0	1	1	0	0	1	1
1	76		1	1	1	1	1	1	0	0	0	1	1
0	96		0	1	0	1	1	1	1	0	0	1	1
1	0		1	0	0	0	1	0	0	0	0	0	0
1	72		1	0	0	1	0	1	0	0	0	0	1
1	63		0	0	0	1	1	1	1	1	2	0	1
0	80		0	0	1	1	1	0	0	1	1	1	1
1	69		1	0	0	0	0	0	1	0	0	0	1
1	86		0	0	1	1	1	1	0	0	0	1	1
1	2		1	0	0	0	0	0	1	0	0	0	0
1	16		1	0	0	0	0	0	1	0	0	0	0
1	1		1	0	0	0	0	0	1	0	0	0	0
0	10		1	0	0	0	0	0	1	0	0	0	0
0	11		1	1	1	1	1	1	1	2	9999	0	1
1	85		0	0	0	1	1	1	1	0	0	1	1
1	76		0	1	1	1	1	0	0	0	0	0	1
0	2		1	0	0	0	0	0	1	1	2	0	0
1	2		1	0	0	0	0	1	0	1	1	0	0
1	6		1	0	0	1	0	0	1	1	1	0	0
1	7		1	0	0	0	1	0	0	1	2	0	0
1	1		1	0	0	0	0	0	1	1	2	0	0
0	24		1	0	0	0	1	0	0	1	2	1	0
0	26		1	0	0	0	0	0	1	2	4	0	0
0	55		1	0	1	1	1	0	1	0	0	0	1
1	73		0	0	0	1	0	0	1	0	0	0	1
1	82		1	1	1	0	1	0	1	0	0	1	1
1	2		1	1	0	0	1	0	0	1	1	0	0
0	1		1	0	0	0	0	1	0	1	2	0	0
0	2		1	0	0	0	1	0	0	1	2	0	0
1	5		1	1	0	1	1	1	1	0	0	0	0
1	51		0	0	0	1	1	1	0	0	0	1	1
0	10		1	1	1	1	1	1	1	0	0	0	0
0	7		1	1	0	1	1	0	0	0	0	0	0
1	7		1	1	0	1	1	0	0	1	0	0	0
1	4		1	1	0	1	1	0	0	1	0	0	0
0	51		1	0	0	0	1	0	0	1	1	0	1
1	17		1	0	0	0	0	0	1	1	2	0	1
0	89		0	0	0	1	0	1	0	1	1	0	1
0	10		0	0	0	1	1	0	0	1	2	0	0
0	3		1	0	0	0	0	0	1	1	2	0	0
1	1		1	0	0	0	1	0	1	0	0	0	0
0	91		1	0	0	1	1	1	1	0	0	1	1
1	77		1	0	0	0	1	1	0	0	0	1	1
0	77		1	0	1	1	1	0	0	0	0	0	1
1	96		1	0	0	1	0	1	0	0	0	1	1
1	87		0	0	0	1	0	1	0	0	0	0	1
0	86		0	0	0	1	0	1	0	1	2	0	1
0	89		1	0	0	0	0	1	0	0	0	0	1
1	84		1	0	0	1	1	1	0	0	0	0	1
1	2		0	0	0	1	1	0	1	1	2	0	0
0	62		1	1	1	1	1	0	0	0	0	0	0
0	2		1	0	0	0	1	0	0	1	1	0	0
1	9		1	0	0	0	0	1	0	0	0	1	1
0	45		1	0	0	0	0	0	1	0	0	0	0
1	86		1	0	0	0	1	0	0	0	0	0	0
0	12		1	0	0	1	1	0	1	1	2	0	1
0	0		1	0	0	0	0	1	1	1	2	0	0
1	1		1	0	0	0	1	0	0	0	0	0	0
1	10		1	0	0	0	1	0	0	0	0	0	0
0	1		1	0	0	0	0	0	1	0	0	0	0
0	3		1	0	0	0	1	0	0	0	0	0	0
0	3		1	0	0	0	0	0	1	0	0	0	0
1	62		1	0	0	0	0	0	1	0	0	0	0
1	43		1	0	0	0	0	0	1	0	0	0	0
1	84		1	0	0	0	0	0	1	0	0	0	0
1	77		1	0	0	0	1	0	0	0	0	0	0
1	81		1	0	0	0	0	0	1	0	0	0	0
0	67		1	0	0	0	1	0	0	0	0	0	0
0	64		1	0	0	0	0	0	1	0	0	0	0
0	84		1	0	0	0	1	0	0	0	0	0	0
1	37		1	0	0	0	0	0	1	0	0	0	0
0	22		1	0	0	0	1	0	0	0	0	0	0
0	88		1	0	0	1	1	1	0	0	0	1	1
1	7		1	0	1	1	0	0	1	2	9999	0	0
1	1		1	0	0	1	1	0	0	1	2	0	0
1	75		1	1	1	1	1	1	1	1	2	0	1
1	63		0	0	0	1	0	1	0	1	2	0	1
0	77		0	1	0	1	1	0	0	0	0	1	1
1	77		1	0	0	1	0	1	0	0	0	0	1
1	81		1	0	0	1	1	1	1	0	0	1	1
0	85		0	0	0	1	1	1	0	0	0	1	1
1	89		1	0	0	1	1	0	0	0	0	1	1
1	88		1	1	1	1	1	1	0	1	2	0	1
1	79		1	0	0	1	0	1	0	0	0	0	1
1	13		1	0	0	0	1	0	0	0	0	0	0
1	3		1	0	0	0	1	0	0	0	0	0	0
1	2		1	0	0	0	0	0	1	0	0	0	0
1	3		1	0	0	0	1	0	0	0	0	0	0
1	80		1	0	0	1	0	1	0	0	0	1	1
1	13		1	1	0	1	1	0	0	0	0	0	0
1	1		1	0	0	1	1	1	0	2	9999	0	0
1	19		1	0	0	0	1	0	0	1	2	0	0
0	88		1	0	0	0	0	1	0	1	1	0	1
1	3		1	0	0	0	1	0	0	2	9999	0	0
1	5		1	0	0	0	0	0	1	1	2	0	0
1	46		1	0	0	0	0	1	0	0	0	1	1
1	11		1	0	0	0	1	0	1	1	2	0	0
1	88		1	0	0	0	0	0	1	1	2	1	1
0	1		1	0	0	0	0	0	1	1	1	0	0
0	2		1	0	0	0	1	0	1	2	9999	0	0
0	3		1	0	1	1	1	0	0	1	0	0	0
1	60		1	0	0	0	1	0	0	1	2	1	1
0	91		1	0	0	1	1	0	0	0	0	0	1
1	66		1	0	0	0	1	0	0	0	0	1	1
0	6		1	0	0	0	1	0	0	0	0	0	0
1	5		1	0	0	0	0	0	1	1	2	0	0
1	60		1	0	0	0	1	0	0	1	2	1	1
1	1		1	0	0	0	0	0	1	0	0	0	0
1	1		1	0	0	0	0	0	1	0	0	0	0
0	2		1	0	0	1	1	0	0	1	0	0	0
1	8		1	0	0	1	1	1	0	2	9999	0	0
0	12		1	0	0	1	1	0	0	1	2	0	0
1	35		1	0	0	1	0	1	0	0	0	1	1
1	71		0	0	0	1	1	1	0	0	0	1	1
0	85		1	1	0	1	1	0	0	0	0	1	1
1	83		0	0	0	1	0	1	0	0	0	1	1
1	8		1	0	0	0	0	0	1	0	0	0	0
1	59		1	0	0	1	1	1	0	0	0	0	0
1	66		0	0	0	1	1	1	0	0	0	0	1
0	83		0	0	0	1	1	1	0	0	0	0	1
0	75		0	0	0	1	0	1	0	0	0	1	1
1	1		1	0	0	0	0	0	1	1	1	0	0
0	90		1	0	0	1	1	1	0	0	0	1	1
1	6		1	0	0	0	0	0	1	0	0	1	0
0	78		1	1	1	1	1	1	0	1	1	1	1
0	82		1	0	0	0	0	1	0	1	2	0	1
1	85		0	0	0	1	0	1	0	0	0	1	1
1	4		1	0	1	0	0	0	1	1	2	0	0
1	87		1	1	1	1	1	1	0	0	0	0	1
0	2		1	0	0	0	1	0	0	0	0	0	0
1	3		1	0	0	0	1	0	0	0	0	0	0
0	1		1	0	0	0	0	0	1	0	0	0	0
0	74		1	0	0	0	0	0	1	0	0	0	0
1	96		1	0	0	0	0	0	1	0	0	0	0
1	2		1	0	0	0	1	0	0	0	0	1	0
1	7		1	0	0	0	0	0	1	0	0	0	0
1	2		1	0	1	1	0	0	1	1	1	0	0
1	6		1	0	0	1	1	0	1	2	9999	9999	1
1	2		1	0	0	1	0	0	1	1	2	0	0
0	2		1	0	0	0	0	0	1	1	1	0	0
0	90		1	0	0	0	1	1	0	0	0	0	1
0	82		0	0	0	1	0	1	0	0	0	1	1
1	0		1	0	0	0	0	0	1	0	0	0	0
1	1		1	0	0	0	0	0	1	0	0	0	0
1	52		1	1	1	1	1	1	1	1	1	1	1
0	2		1	0	0	0	1	0	0	2	4	0	0
1	12		1	0	0	0	0	0	1	1	1	0	1
0	34		1	0	0	0	1	0	0	0	0	0	0
1	13		1	0	0	1	1	0	0	0	0	0	0
1	77		1	0	0	0	0	0	1	1	1	0	1
0	72		1	0	0	0	1	0	0	1	1	0	1
1	76		1	0	0	0	0	0	1	2	4	0	0
1	5		1	0	0	1	1	0	1	1	0	0	0
0	15		0	0	1	1	0	1	0	1	2	0	1
1	2		1	0	0	0	1	0	1	0	0	0	0
0	82		1	0	0	0	0	0	1	0	0	0	0
0	51		1	0	0	0	0	1	0	0	0	0	0
1	65		1	0	0	0	0	0	1	0	0	0	0
0	1		1	0	0	0	0	0	1	0	0	0	0
0	6		1	1	1	1	1	0	0	2	4	0	0
1	7		1	0	1	0	1	0	0	2	9999	0	0
0	12		1	1	0	1	1	1	1	2	9999	0	1
1	0		1	0	0	0	0	0	1	1	2	0	0
1	77		1	0	0	0	0	1	0	1	1	0	1
1	48		1	0	0	0	0	0	1	0	0	0	0
1	89		1	0	0	0	1	0	0	0	0	0	1
1	21		1	0	1	0	0	0	1	0	0	0	1
0	0		1	0	0	0	1	0	0	0	0	0	0
0	56		1	0	0	1	0	0	1	0	0	0	0
1	2		1	0	0	0	0	0	1	1	1	0	0
0	1		1	0	0	0	1	0	0	0	0	0	0
0	80		1	0	0	0	1	1	0	1	1	0	1
0	2		1	0	0	0	0	0	1	0	0	0	0
1	3		0	1	0	1	0	1	1	0	0	0	0
1	83		0	0	0	1	0	0	1	1	1	1	1
0	26		1	0	0	1	0	1	0	1	1	0	0
0	66		1	0	0	1	0	1	0	1	1	0	0
0	10		1	0	0	0	1	0	0	2	4	0	0
0	3		1	0	0	0	1	1	0	1	2	0	0
1	83		1	0	0	0	0	0	1	0	0	0	0
0	89		1	0	0	0	0	0	1	0	0	0	1
1	79		1	0	0	0	0	1	1	0	0	0	0
0	62		1	0	0	0	0	0	1	0	0	0	0
1	91		1	0	0	1	0	0	1	0	0	0	1
0	60		0	1	0	1	0	0	1	0	0	0	0
0	78		1	0	0	0	1	0	0	0	0	0	1
0	85		0	0	0	1	1	0	0	1	2	0	1
0	3		1	0	0	0	0	0	1	0	0	0	1
1	87		1	0	0	0	1	0	1	0	0	0	1
0	51		0	0	0	1	1	1	1	1	2	1	0
0	9		1	0	0	1	1	0	1	2	9999	0	0
0	9		1	0	0	1	1	1	1	2	9999	0	0
0	56		1	0	1	1	1	0	1	0	0	0	1
0	79		1	0	0	1	0	0	1	0	0	0	1
1	11		1	0	0	0	1	0	0	0	0	0	1
1	3		1	0	0	0	1	0	0	0	0	0	0
1	53		1	0	0	0	1	0	0	1	1	0	0
0	23		1	0	0	0	1	0	0	1	2	0	0
0	0		1	0	0	0	0	0	1	0	0	0	0
0	40		1	0	0	0	0	0	1	0	0	0	1
0	4		1	1	1	1	0	1	1	2	9999	0	0
1	1		1	0	0	1	0	0	1	1	2	0	0
0	2		1	0	0	0	0	0	1	0	0	0	0
0	80		0	0	0	1	1	1	0	1	2	0	1
0	3		1	1	0	1	1	1	1	0	0	0	0
1	4		1	0	0	0	1	0	0	1	2	0	1
0	7		1	0	0	1	0	0	1	2	4	0	0
0	13		1	0	0	0	0	0	1	2	4	0	0
0	6		1	0	0	0	1	0	0	2	4	0	0
0	1		1	0	0	0	0	0	1	1	2	0	0
1	72		1	1	0	0	1	0	1	0	0	0	1
0	3		1	0	0	0	0	0	1	1	1	0	0
1	0		1	0	0	0	0	0	1	1	2	0	0
1	12		1	0	0	0	1	0	0	1	2	0	0
0	5		0	0	0	1	1	0	0	1	1	1	1
1	2		1	0	0	0	0	0	1	0	0	0	0
1	11		1	0	0	0	1	0	0	0	0	0	0
0	61		1	0	0	0	0	0	1	0	0	0	0
0	59		1	0	0	0	1	0	0	0	0	0	1
1	4		1	0	1	0	1	0	1	2	9999	0	0
1	75		1	0	0	0	0	0	1	0	0	0	0
1	1		1	0	0	0	0	0	1	0	0	0	1
0	89		0	0	0	1	1	1	0	1	2	0	0
1	76		1	0	0	0	0	1	0	1	2	0	1
0	91		0	1	0	1	1	0	1	0	0	1	0
0	60		1	0	0	1	1	1	0	0	0	1	1
1	84		1	0	1	0	1	1	1	0	0	1	1
0	73		0	0	0	1	0	1	0	1	1	1	1
1	63		1	0	1	1	1	1	0	0	0	1	1
1	63		1	1	0	1	1	1	1	1	1	0	1
1	47		1	0	0	0	0	0	1	0	0	0	1
1	40		1	0	1	0	0	0	1	0	0	0	0
1	94		1	0	0	0	1	0	0	0	0	1	1
0	9		1	1	0	1	1	0	1	2	9999	0	0
0	1		1	0	0	0	1	0	0	0	0	0	0
0	3		1	0	0	0	1	0	0	0	0	0	0
0	4		1	0	0	0	1	0	1	1	2	0	0
1	3		1	0	0	0	1	0	0	0	0	0	0
1	34		1	0	0	0	1	0	0	1	2	0	0
0	2		1	0	0	0	0	0	1	0	0	0	0
0	8		1	0	0	0	0	0	1	1	2	0	0
1	14		0	0	0	1	1	1	0	1	2	0	1
1	4		0	0	0	1	1	0	0	2	4	0	1
1	2		1	0	0	1	1	1	0	1	2	0	0
0	78		0	1	1	1	1	1	1	0	0	1	1
1	84		0	0	1	1	0	1	1	0	0	1	1
1	9		1	0	1	0	1	0	0	2	4	0	1
0	9		1	0	0	0	0	0	1	1	2	0	0
0	5		1	0	0	0	0	0	1	1	1	0	0
0	64		1	0	0	0	0	1	0	1	1	0	0
0	77		1	0	0	0	1	0	0	1	2	0	1
1	1		1	0	0	0	1	0	0	0	0	0	0
1	7		1	0	0	0	0	0	1	1	2	0	0
1	8		1	0	0	0	1	0	0	2	9999	0	0
1	10		1	1	1	1	1	1	1	2	9999	0	0
0	94		1	1	1	1	1	1	1	0	0	0	1
0	84		1	0	0	1	1	1	0	0	0	0	1
1	74		1	0	0	0	1	0	0	1	2	1	1
1	1		1	0	0	0	0	0	1	1	2	0	0
0	82		0	1	0	1	1	1	0	0	0	0	1
0	81		0	0	1	0	0	0	1	1	2	0	1
0	80		0	1	0	0	0	0	1	1	2	0	1
0	60		0	0	0	1	1	1	1	0	0	1	1
1	82		0	0	1	1	1	0	0	1	1	0	1
1	70		0	0	1	1	1	1	0	0	0	0	0
1	6		1	0	0	0	1	0	0	1	2	0	0
1	3		1	0	0	0	1	0	0	0	0	0	0
1	1		0	0	0	1	1	0	0	0	0	0	0
1	2		1	0	0	0	0	0	1	0	0	0	0
0	39		1	0	0	0	0	0	1	0	0	0	0
0	69		1	0	0	0	1	0	0	0	0	0	1
0	7		1	0	0	0	0	0	1	2	4	0	0
1	0		1	0	0	0	1	0	0	1	1	0	0
1	0		1	0	0	0	1	0	0	1	2	0	0
1	1		1	0	0	0	0	0	1	1	1	0	0
0	81		0	1	0	0	0	0	1	1	1	0	1
1	76		1	0	0	0	1	0	0	0	0	0	0
0	34		0	0	0	1	0	0	1	0	0	1	1
0	1		1	0	0	0	0	0	1	2	4	0	0
0	8		1	0	0	0	1	0	1	2	9999	0	0
1	1		1	0	0	1	1	1	0	1	2	0	0
1	54		1	1	0	1	1	0	1	1	1	0	0
1	20		1	0	0	0	1	0	0	1	2	0	0
0	20		1	0	0	1	1	0	0	1	2	0	0
0	5		1	1	0	1	1	1	1	2	9999	0	0
0	1		1	0	0	0	0	1	0	1	2	0	0
1	85		1	0	0	0	0	1	0	1	1	1	1
0	83		0	1	0	1	1	1	0	1	2	0	1
1	63		1	0	0	0	1	1	0	0	0	0	0
1	45		1	0	0	0	1	1	0	0	0	0	1
0	70		1	0	0	0	1	0	1	0	0	1	1
1	83		1	0	0	0	1	0	0	2	3	1	1
1	77		1	0	0	0	1	1	0	0	0	1	1
0	1		1	0	0	0	1	0	0	1	2	0	0
1	2		1	0	0	0	1	0	0	1	1	0	0
0	3		1	0	0	0	1	0	1	2	4	0	0
1	0		1	0	0	0	1	0	0	1	2	0	0
1	100		0	0	0	1	0	1	0	0	0	1	1
0	78		1	1	1	1	1	1	1	0	0	1	1
0	78		1	0	1	1	1	1	1	1	1	1	1
1	85		1	0	0	1	0	1	0	0	0	1	1
1	54		1	0	0	1	0	1	0	0	0	0	1
1	1		1	0	0	0	1	0	0	0	0	0	0
0	33		1	0	0	0	0	0	1	2	4	0	0
0	8		1	0	0	0	0	0	1	1	2	0	0
0	7		1	0	0	0	1	0	0	1	2	0	0
1	6		1	0	0	0	1	0	0	2	4	0	0
1	2		1	0	0	0	0	0	1	0	0	0	0
0	0		1	0	0	0	0	0	1	0	0	0	0
0	7		1	0	0	0	0	0	1	0	0	0	0
0	74		1	0	0	0	1	1	0	1	1	0	0
0	65		1	0	0	0	0	1	0	1	2	1	1
0	75		1	0	0	0	1	0	0	1	2	1	1
1	6		1	0	0	0	1	1	0	2	4	0	0
0	5		1	0	0	0	1	0	0	1	2	0	0
1	3		1	0	0	0	1	0	1	1	2	0	0
0	6		1	0	0	0	1	0	0	1	2	0	1
0	3		1	1	0	0	1	0	0	0	0	0	0
1	54		1	0	0	0	0	0	1	1	0	0	0
1	73		1	0	0	0	1	0	0	1	2	0	1
1	1		1	0	0	0	1	0	1	2	9999	0	1
1	0		1	1	1	1	0	1	1	1	2	0	0
1	11		1	1	1	1	1	1	0	2	9999	0	1
0	4		1	0	0	1	1	1	0	2	9999	0	0
1	4		1	0	0	0	1	0	0	1	2	0	0
0	4		1	0	0	0	1	0	0	1	2	0	0
1	3		1	0	0	0	0	0	1	1	2	0	0
1	61		1	0	0	0	0	0	1	1	2	0	1
0	88		1	0	0	0	1	0	0	1	2	0	1
1	8		1	0	0	0	1	0	0	1	2	0	0
0	2		1	0	0	0	1	0	0	2	4	0	0
0	69		1	0	1	1	1	1	1	0	0	0	1
1	87		1	0	0	0	0	0	1	1	1	0	1
0	1		1	0	0	1	1	1	1	1	1	0	0
1	6		1	1	1	1	1	1	0	2	9999	0	0
1	76		0	1	0	0	1	1	0	0	0	1	1
0	77		1	0	1	1	1	1	1	0	0	1	1
0	7		1	0	0	0	0	0	1	1	2	1	0
0	15		1	0	0	1	0	0	1	0	0	0	0
1	83		0	0	0	1	1	1	0	1	2	0	1
1	72		1	0	0	0	0	1	0	1	2	0	1
1	3		1	0	0	0	0	0	1	0	0	0	0
1	5		1	0	0	0	0	0	1	0	0	0	0
0	2		1	0	0	0	1	0	0	0	0	0	0
1	94		1	0	0	0	1	0	0	1	2	0	1
0	2		1	0	0	0	1	0	0	0	0	0	0
1	4		1	0	0	0	0	0	1	1	2	0	0
1	83		1	0	0	0	1	0	0	1	1	0	1
1	72		1	0	0	0	1	0	0	1	2	0	0
0	6		1	0	0	0	0	0	1	2	9999	0	1
0	1		1	0	0	0	1	0	0	1	1	0	0
1	52		1	1	1	1	1	1	1	0	0	0	1
1	4		1	0	0	1	1	1	0	0	0	0	0
1	1		1	0	0	0	1	0	0	1	2	0	0
1	89		1	1	0	1	1	1	0	0	0	1	1
1	41		1	0	0	1	0	0	1	1	1	0	1
0	61		1	0	0	0	0	0	1	1	1	0	0
1	3		1	0	0	0	1	0	0	1	1	0	0
1	60		0	0	1	0	1	1	1	0	0	0	0
1	77		1	0	1	1	1	1	0	0	0	1	1
0	69		1	1	1	1	1	1	0	1	1	1	0
1	50		1	0	1	1	0	1	0	0	0	0	1
0	0		1	0	0	1	1	1	0	0	0	0	0
0	0		1	0	0	0	1	0	0	1	2	0	0
0	39		1	0	0	0	1	0	0	1	1	0	0
1	1		1	0	0	0	0	0	1	1	2	0	0
1	56		1	0	0	1	1	1	1	0	0	0	0
0	1		0	0	0	1	0	0	1	2	9999	0	1
1	11		1	0	0	1	1	1	0	2	4	0	1
1	1		1	0	1	1	1	0	0	2	9999	0	1
1	8		1	0	0	0	1	0	0	2	4	0	0
0	75		1	0	0	0	1	0	0	1	2	1	1
0	1		1	0	1	1	0	0	1	1	1	0	0
1	80		1	0	0	0	1	0	1	2	4	0	0
0	3		1	0	0	0	1	1	0	0	0	1	1
1	3		1	0	0	0	0	0	1	1	1	0	0
1	11		1	0	0	0	0	0	1	1	2	0	0
0	37		0	0	0	1	0	0	1	2	4	0	0
1	23		1	0	0	0	0	0	1	1	2	0	0
1	21		1	0	0	0	0	0	1	2	4	0	0
0	2		1	0	0	1	1	0	0	0	0	0	0
0	8		0	0	1	1	1	0	0	1	2	0	0
1	45		1	0	0	0	0	1	0	1	1	0	0
1	14		0	0	0	1	1	0	0	1	2	0	0
0	84		1	0	0	1	1	1	0	0	0	1	1
1	74		0	0	1	1	0	1	0	0	0	1	1
0	77		1	0	0	1	1	0	0	0	0	0	1
0	83		1	1	1	1	1	1	0	1	1	1	1
1	61		1	0	1	0	1	0	0	1	1	0	1
0	72		0	0	1	1	1	1	0	0	0	1	1
1	0		1	0	0	0	0	0	1	2	9999	0	0
0	78		1	0	1	1	1	1	1	0	0	0	1
0	62		1	1	0	1	1	0	0	1	2	0	1
0	74		1	0	1	1	1	0	0	0	0	1	1
1	38		1	0	0	1	1	1	0	1	2	1	1
0	0		1	0	0	1	1	1	0	0	0	0	0
1	70		0	0	0	1	1	0	0	1	2	0	1
1	74		1	0	0	0	0	0	1	1	2	0	1
1	80		1	0	0	0	1	0	0	1	1	0	1
0	3		1	0	0	0	1	0	1	1	1	0	0
1	75		1	0	0	1	0	1	1	0	0	1	1

## Sheet: Legend
id	sex	age (year)	agemonths	swabdate	fever	headache	myalgia	malaise	cough	diffbreath	sorethroat	labvirus1	labsubtype1	seasvaccany	chronic
	0=Female 1=Male	Numeric	Numeric	dd/mm/yyyy	0=No 1=Yes 9999=No information	0=No 1=Yes 9999=No information	0=No 1=Yes 9999=No information	0=No 1=Yes 9999=No information	0=No 1=Yes 9999=No information	0=No 1=Yes 9999=No information	0=No 1=Yes 9999=No information	0=None 1=A 2=B 3=Other influenza not specified 4=Other virus 9999=No information	0=None 1=A(H1N1)pdm09 2=A(H3N2) 3=B Yamagata 4=B Victoria 5=Other influenza 9=Other virus 9999=No information	0=No 1=Yes 9999=No information	0=No 1=Yes 9999=No information
